# Supplementary material for: Cardiac muscle–restricted partial loss of Nos1ap expression has limited but significant impact on electrocardiographic features
Source: G3 (Bethesda). 2023 Sep 14;13(11):jkad208. doi: 10.1093/g3journal/jkad208 (PMC10627271; doi:10.1093/g3journal/jkad208)
Supplement: jkad208_Supplementary_Data [file jkad208_supplementary_data.zip]

Archive with 4 entries (4 files):
- Dataset_S1_G3-2023-404487.xlsx
- Dataset_S2_G3-2023-404487.pdf
- Dataset_S3_G3-2023-404487.xlsx
- Supplementary_Figures_and_Tables_G3-2023-404487.pdf
