# Supplementary material for: Cardiac muscle–restricted partial loss of Nos1ap expression has limited but significant impact on electrocardiographic features
Source: G3 (Bethesda). 2023 Sep 14;13(11):jkad208. doi: 10.1093/g3journal/jkad208 (PMC10627271; doi:10.1093/g3journal/jkad208)
Supplement: jkad208_Supplementary_Data [file jkad208_supplementary_data.zip › Dataset_S1_G3-2023-404487.xlsx]

## Sheet: DESeq_Result
id	baseMean	baseMeanA	baseMeanB	foldChange	log2FoldChange	pval	padj	gene_type	gene_name
ENSMUSG00000102752.1	221.96	319.458	124.461	0.3896	-1.35993	8.4851e-39	1.44018e-34	protein_coding	Gm7694
ENSMUSG00000038473.14	91.9204	143.992	39.8491	0.276746	-1.85337	2.89082e-31	2.4533e-27	protein_coding	Nos1ap
ENSMUSG00000031762.6	57.9747	35.2463	80.703	2.28969	1.19515	4.16072e-08	0.0002354	protein_coding	Mt2
ENSMUSG00000033327.16	724.169	643.403	804.935	1.25106	0.323151	0.000228719	0.970512	protein_coding	Tnxb
ENSMUSG00000024331.11	665.856	609.252	722.461	1.18582	0.24588	0.000329999	1	protein_coding	Dsc2
ENSMUSG00000031765.7	268.978	234.338	303.617	1.29563	0.373658	0.00162516	1	protein_coding	Mt1
ENSMUSG00000029096.15	71.2685	83.4446	59.0924	0.708163	-0.497846	0.0027919	1	protein_coding	Htra3
ENSMUSG00000044393.15	1039.84	973.904	1105.78	1.13541	0.183217	0.00281878	1	protein_coding	Dsg2
ENSMUSG00000009350.13	6.0396	9.34966	2.72955	0.291941	-1.77625	0.00289856	1	protein_coding	Mpo
ENSMUSG00000048387.7	201.468	234.563	168.374	0.717822	-0.478303	0.00332494	1	protein_coding	Osr1
ENSMUSG00000040297.12	728.795	680.767	776.824	1.1411	0.190427	0.00378748	1	protein_coding	Suco
ENSMUSG00000075470.1	250.205	222.413	277.996	1.24991	0.321823	0.00384312	1	protein_coding	Alg10b
ENSMUSG00000006958.13	21.4195	27.7869	15.052	0.541693	-0.884453	0.00389429	1	protein_coding	Chrd
ENSMUSG00000107482.2	2.34596	4.28971	0.402213	0.0937621	-3.41485	0.00444864	1	protein_coding	Gm45233
ENSMUSG00000042680.7	252.27	228.74	275.8	1.20574	0.269914	0.00471354	1	protein_coding	Garem
ENSMUSG00000005611.15	209.146	187.239	231.054	1.23401	0.303353	0.00476643	1	protein_coding	Mrvi1
ENSMUSG00000046093.9	24.5004	31.0961	17.9047	0.575787	-0.796394	0.00496564	1	protein_coding	Hpcal4
ENSMUSG00000029676.15	254.396	230.496	278.296	1.20738	0.271881	0.00532823	1	protein_coding	Pot1a
ENSMUSG00000033910.13	1794.75	1697.89	1891.62	1.1141	0.155879	0.00606112	1	protein_coding	Gucy1a3
ENSMUSG00000016255.5	30.8398	21.6395	40.0402	1.85033	0.887784	0.00660497	1	protein_coding	Tubb1
ENSMUSG00000032584.12	117.218	103.12	131.317	1.27344	0.348734	0.00754553	1	protein_coding	Mst1r
ENSMUSG00000063146.11	539.074	574.353	503.794	0.877152	-0.189101	0.00824305	1	protein_coding	Clip2
ENSMUSG00000038248.8	275.153	298.259	252.047	0.845061	-0.242872	0.00875385	1	protein_coding	Sobp
ENSMUSG00000030786.18	21.9777	29.0976	14.8577	0.510615	-0.969692	0.00891104	1	protein_coding	Itgam
ENSMUSG00000099481.6	355.492	381.579	329.404	0.863265	-0.212124	0.00899579	1	protein_coding	Xndc1
ENSMUSG00000027238.16	422.886	392.113	453.658	1.15696	0.210334	0.00901371	1	protein_coding	Frmd5
ENSMUSG00000037362.8	92.8654	109.412	76.3183	0.697528	-0.519678	0.00983356	1	protein_coding	Nov
ENSMUSG00000062960.10	1465.79	1393.73	1537.86	1.10341	0.141975	0.00987932	1	protein_coding	Kdr
ENSMUSG00000073878.3	3.3813	5.75493	1.00767	0.175097	-2.51377	0.011491	1	protein_coding	Gm13304
ENSMUSG00000051736.8	25.1314	30.9903	19.2725	0.621889	-0.68527	0.0131359	1	protein_coding	Fam229b
ENSMUSG00000041078.6	25.4026	31.4091	19.396	0.61753	-0.695419	0.0134884	1	protein_coding	Grid1
ENSMUSG00000036553.16	216.994	235.552	198.435	0.842424	-0.247382	0.0135136	1	protein_coding	Sh3tc1
ENSMUSG00000051515.9	21.5064	27.0083	16.0044	0.592575	-0.754931	0.0140925	1	protein_coding	Fam181b
ENSMUSG00000021219.16	381.611	354.058	409.164	1.15564	0.208692	0.014447	1	protein_coding	Rgs6
ENSMUSG00000002006.12	126.925	140.794	113.056	0.802983	-0.316558	0.0147035	1	protein_coding	Pdzd4
ENSMUSG00000029833.17	812.505	768.772	856.238	1.11377	0.155455	0.0149809	1	protein_coding	Trim24
ENSMUSG00000073079.5	654.208	617.741	690.675	1.11806	0.161004	0.0152596	1	protein_coding	Srp54a
ENSMUSG00000073755.4	91.9095	103.475	80.3438	0.776454	-0.365028	0.0152999	1	protein_coding	5730409E04Rik
ENSMUSG00000042662.16	4.0645	6.49614	1.63287	0.25136	-1.99217	0.0153685	1	protein_coding	Dusp15
ENSMUSG00000025105.9	311.574	284.702	338.446	1.18877	0.249473	0.0155268	1	protein_coding	Bnc1
ENSMUSG00000037902.18	480.848	510.604	451.092	0.883448	-0.178783	0.0158311	1	protein_coding	Sirpa
ENSMUSG00000037434.7	309.008	286.066	331.95	1.1604	0.214618	0.0165494	1	protein_coding	Slc30a1
ENSMUSG00000040554.10	11.9845	8.00706	15.9619	1.99347	0.995284	0.0165831	1	protein_coding	Aipl1
ENSMUSG00000024053.10	2076.47	1984.85	2168.09	1.09232	0.127394	0.0166903	1	protein_coding	Emilin2
ENSMUSG00000054072.11	164.807	194.606	135.008	0.693752	-0.527508	0.0170388	1	protein_coding	Iigp1
ENSMUSG00000026193.15	25336.3	24287.1	26385.6	1.0864	0.11956	0.017781	1	protein_coding	Fn1
ENSMUSG00000028626.5	310.171	333.936	286.407	0.857669	-0.221508	0.0178177	1	protein_coding	Col9a2
ENSMUSG00000031465.6	52.6297	61.1233	44.1362	0.722085	-0.46976	0.0183686	1	protein_coding	Angpt2
ENSMUSG00000049775.16	7533.17	7815.53	7250.8	0.927743	-0.108203	0.0183804	1	protein_coding	Tmsb4x
ENSMUSG00000071591.2	1.16837	0	2.33674	Inf	Inf	0.0186768	1	protein_coding	Gm10339
ENSMUSG00000030214.6	55.5693	47.0837	64.055	1.36045	0.444083	0.0186854	1	protein_coding	Plbd1
ENSMUSG00000031825.16	100.994	112.888	89.0996	0.789276	-0.341398	0.0187497	1	protein_coding	Crispld2
ENSMUSG00000006494.11	2499.9	2398.45	2601.36	1.0846	0.117166	0.0189686	1	protein_coding	Pdk1
ENSMUSG00000051279.2	222.298	204.2	240.396	1.17726	0.235432	0.0190946	1	protein_coding	Gdf6
ENSMUSG00000069267.2	1.73384	0.193601	3.27408	16.9115	4.07993	0.0194117	1	protein_coding	Hist1h3b
ENSMUSG00000055385.11	1.44581	0	2.89163	Inf	Inf	0.0194388	1	protein_coding	Rnf212
ENSMUSG00000027318.17	247.061	227.393	266.729	1.17299	0.230186	0.0194613	1	protein_coding	Adam33
ENSMUSG00000037075.6	463.303	435.03	491.575	1.12998	0.176297	0.0195928	1	protein_coding	Rnf139
ENSMUSG00000016458.13	540.99	507.575	574.405	1.13167	0.178448	0.0197906	1	protein_coding	Wt1
ENSMUSG00000007122.11	2255.16	2107.97	2402.35	1.13965	0.188595	0.0202939	1	protein_coding	Casq1
ENSMUSG00000039634.12	119.677	107.309	132.045	1.23051	0.299253	0.0204754	1	protein_coding	Zfp189
ENSMUSG00000027525.17	54.98	65.4999	44.4601	0.678781	-0.558981	0.0219588	1	protein_coding	Phactr3
ENSMUSG00000039661.14	74.4955	84.0824	64.9087	0.771966	-0.373391	0.022219	1	protein_coding	Dusp26
ENSMUSG00000021830.13	335.284	312.381	358.186	1.14663	0.197403	0.0226482	1	protein_coding	Txndc16
ENSMUSG00000021990.15	817.227	776.583	857.871	1.10467	0.143619	0.0227743	1	protein_coding	Spata13
ENSMUSG00000035983.4	8.18158	5.04615	11.317	2.2427	1.16524	0.0232449	1	protein_coding	Gm7008
ENSMUSG00000005413.7	368.416	304.563	432.269	1.41931	0.505189	0.0234531	1	protein_coding	Hmox1
ENSMUSG00000025241.15	1107.67	1056.23	1159.11	1.0974	0.134085	0.0247374	1	protein_coding	Fyco1
ENSMUSG00000091277.1	9.54125	6.2056	12.8769	2.07504	1.05314	0.0250188	1	protein_coding	Gm1818
ENSMUSG00000052384.13	59.5212	68.0603	50.9821	0.749073	-0.416823	0.0251623	1	protein_coding	Nrros
ENSMUSG00000099913.1	1.21599	0	2.43199	Inf	Inf	0.0252383	1	protein_coding	Gm28551
ENSMUSG00000029919.5	34.6308	41.269	27.9925	0.678294	-0.560018	0.0254524	1	protein_coding	Hpgds
ENSMUSG00000045532.5	10.7698	14.3367	7.20282	0.502403	-0.993083	0.0258918	1	protein_coding	C1ql1
ENSMUSG00000037266.18	3471.69	3342.79	3600.59	1.07712	0.10718	0.0261248	1	protein_coding	Rsrp1
ENSMUSG00000029683.7	1270.81	1212.73	1328.89	1.09578	0.131961	0.0263993	1	protein_coding	Lmod2
ENSMUSG00000029674.13	392.387	417.415	367.359	0.88008	-0.184294	0.0274398	1	protein_coding	Limk1
ENSMUSG00000005907.14	182.806	167.871	197.742	1.17795	0.236273	0.0274588	1	protein_coding	Pex1
ENSMUSG00000059089.4	2.99872	4.84176	1.15568	0.238689	-2.0668	0.027666	1	protein_coding	Fcgr4
ENSMUSG00000079056.12	32.8832	39.0671	26.6993	0.683421	-0.549153	0.0281456	1	protein_coding	Kcnip3
ENSMUSG00000029507.16	318.053	339.312	296.794	0.874693	-0.193152	0.0281748	1	protein_coding	Pus1
ENSMUSG00000028444.17	223.477	244.236	202.718	0.830012	-0.268796	0.0284222	1	protein_coding	Cntfr
ENSMUSG00000030255.13	1922.17	1844.32	2000.01	1.08442	0.11692	0.0284582	1	protein_coding	Sspn
ENSMUSG00000041598.7	471.084	497.653	444.516	0.893226	-0.162903	0.0291374	1	protein_coding	Cdc42ep4
ENSMUSG00000028369.15	231.332	214.398	248.266	1.15797	0.2116	0.0295476	1	protein_coding	Svep1
ENSMUSG00000015702.13	14.9691	18.9838	10.9543	0.577036	-0.793267	0.0295749	1	protein_coding	Anxa9
ENSMUSG00000027285.13	306.237	285.798	326.677	1.14304	0.192871	0.0299466	1	protein_coding	Haus2
ENSMUSG00000037111.9	1588.59	1523.24	1653.94	1.0858	0.118761	0.0299584	1	protein_coding	Setd7
ENSMUSG00000032657.15	269.948	288.834	251.061	0.869222	-0.202203	0.0299685	1	protein_coding	Fam189b
ENSMUSG00000029838.11	2663.36	2821.39	2505.33	0.887976	-0.171407	0.0302256	1	protein_coding	Ptn
ENSMUSG00000049630.6	44.7155	53.0691	36.3619	0.68518	-0.545446	0.0304545	1	protein_coding	C1ql3
ENSMUSG00000059146.12	110.755	129.016	92.4953	0.716931	-0.480094	0.0308486	1	protein_coding	Ntrk3
ENSMUSG00000021313.15	3333.16	3163.07	3503.25	1.10755	0.147372	0.0312449	1	protein_coding	Ryr2
ENSMUSG00000024978.10	152.131	138.858	165.403	1.19117	0.252374	0.0313105	1	protein_coding	Gpam
ENSMUSG00000096768.7	1668.62	1926.3	1410.95	0.732464	-0.449171	0.0319505	1	protein_coding	Erdr1
ENSMUSG00000087651.2	66.0979	74.8209	57.375	0.766832	-0.383018	0.0321582	1	protein_coding	1500009L16Rik
ENSMUSG00000045817.8	859.544	818.288	900.799	1.10083	0.138596	0.0323452	1	protein_coding	Zfp36l2
ENSMUSG00000054871.4	69.1296	77.7916	60.4676	0.777303	-0.363451	0.0335866	1	protein_coding	Tmem158
ENSMUSG00000073700.3	872.807	831.871	913.744	1.09842	0.13543	0.0335897	1	protein_coding	Klhl21
ENSMUSG00000062209.15	404.745	381.014	428.477	1.12457	0.169373	0.0338101	1	protein_coding	Erbb4
ENSMUSG00000087166.9	10.1085	6.85024	13.3668	1.95129	0.96443	0.0339267	1	protein_coding	L1td1
ENSMUSG00000030525.8	12.778	8.82884	16.7271	1.8946	0.921893	0.034098	1	protein_coding	Chrna7
ENSMUSG00000032528.4	8.42737	11.4344	5.4203	0.474033	-1.07694	0.0342319	1	protein_coding	Vipr1
ENSMUSG00000058997.7	672.529	638.249	706.808	1.10742	0.147199	0.0345719	1	protein_coding	Vwa8
ENSMUSG00000026270.11	197.833	213.131	182.534	0.856439	-0.223578	0.0347589	1	protein_coding	Capn10
ENSMUSG00000028613.14	57.1255	65.8362	48.4148	0.735382	-0.443434	0.0348238	1	protein_coding	Lrp8
ENSMUSG00000042548.13	1219.77	1168.66	1270.88	1.08747	0.120977	0.0348498	1	protein_coding	Asxl1
ENSMUSG00000038530.11	64.3175	81.7625	46.8726	0.573277	-0.802695	0.0349323	1	protein_coding	Rgs4
ENSMUSG00000025377.14	269.084	286.511	251.656	0.878345	-0.18714	0.0352009	1	protein_coding	Enthd2
ENSMUSG00000031112.10	457.278	432.205	482.35	1.11602	0.158363	0.0357882	1	protein_coding	Stk26
ENSMUSG00000055371.17	531.645	503.135	560.154	1.11333	0.154878	0.0361229	1	protein_coding	Stam2
ENSMUSG00000051527.11	400.606	376.429	424.783	1.12846	0.174352	0.0364936	1	protein_coding	Usp29
ENSMUSG00000052934.13	287.154	306.109	268.2	0.876159	-0.190735	0.0367667	1	protein_coding	Fbxo31
ENSMUSG00000037386.15	7.37174	10.5695	4.17402	0.394913	-1.34039	0.0371865	1	protein_coding	Rims2
ENSMUSG00000020300.14	650.464	613.582	687.346	1.12022	0.163782	0.037572	1	protein_coding	Cpeb4
ENSMUSG00000028636.14	116.819	127.798	105.84	0.828184	-0.271977	0.038791	1	protein_coding	Ppcs
ENSMUSG00000045414.7	1800.85	1733.72	1867.99	1.07745	0.107616	0.0389969	1	protein_coding	1190002N15Rik
ENSMUSG00000020955.8	213.258	228.511	198.005	0.8665	-0.206729	0.0403402	1	protein_coding	Ap4s1
ENSMUSG00000042029.6	506.497	480.646	532.349	1.10757	0.147397	0.0411189	1	protein_coding	Ncapg2
ENSMUSG00000032502.8	13.3373	16.8924	9.7822	0.579088	-0.788145	0.0416534	1	protein_coding	Stac
ENSMUSG00000037610.15	8.9751	11.9505	5.99975	0.502052	-0.994092	0.0422618	1	protein_coding	Kcnmb2
ENSMUSG00000030107.10	4.89607	2.70362	7.08851	2.62185	1.39059	0.0428211	1	protein_coding	Usp18
ENSMUSG00000044548.11	602.888	633.327	572.449	0.903877	-0.145802	0.0432478	1	protein_coding	Dact1
ENSMUSG00000038552.14	344.81	365.448	324.172	0.887055	-0.172905	0.0435743	1	protein_coding	Fndc4
ENSMUSG00000056481.6	367.585	392.631	342.538	0.872417	-0.19691	0.043594	1	protein_coding	Cd248
ENSMUSG00000001802.16	147.283	165.969	128.598	0.774831	-0.368047	0.0436485	1	protein_coding	Lrp3
ENSMUSG00000073125.10	71.2596	90.3722	52.147	0.577025	-0.793294	0.0436623	1	protein_coding	Xlr3b
ENSMUSG00000044150.12	205.249	189.837	220.662	1.16237	0.217073	0.043901	1	protein_coding	A830080D01Rik
ENSMUSG00000004667.18	605	633.435	576.565	0.910219	-0.135715	0.0447094	1	protein_coding	Polr2e
ENSMUSG00000039159.16	2422.49	2333.83	2511.16	1.07598	0.105655	0.0454015	1	protein_coding	Ube2h
ENSMUSG00000078566.8	1985.96	1900.38	2071.54	1.09006	0.124413	0.0455926	1	protein_coding	Bnip3
ENSMUSG00000038366.15	1269.31	1322.35	1216.26	0.91977	-0.120655	0.0462063	1	protein_coding	Lasp1
ENSMUSG00000107588.1	1.90027	0.541582	3.25895	6.01746	2.58916	0.0465546	1	protein_coding	Gm45021
ENSMUSG00000044786.6	247.893	227.962	267.823	1.17486	0.232484	0.0466516	1	protein_coding	Zfp36
ENSMUSG00000038872.9	852.529	889.64	815.418	0.91657	-0.125682	0.0467934	1	protein_coding	Zfhx3
ENSMUSG00000027864.9	3804.91	3678.06	3931.76	1.06898	0.0962303	0.0474551	1	protein_coding	Ptgfrn
ENSMUSG00000032327.14	4.27741	7.14773	1.40709	0.196858	-2.34477	0.0477864	1	protein_coding	Stra6
ENSMUSG00000018927.3	8.53498	13.0575	4.01249	0.307294	-1.70231	0.0482469	1	protein_coding	Ccl6
ENSMUSG00000032666.16	813.414	848.99	777.839	0.916193	-0.126277	0.0482634	1	protein_coding	1700025G04Rik
ENSMUSG00000040451.17	634.649	605.078	664.219	1.09774	0.134536	0.0486625	1	protein_coding	Sgms1
ENSMUSG00000021675.4	10.3803	7.05799	13.7025	1.94142	0.957115	0.0487986	1	protein_coding	F2rl2
ENSMUSG00000035735.10	93.3797	103.059	83.7	0.812153	-0.300176	0.0488243	1	protein_coding	Dagla
ENSMUSG00000058420.8	14.1692	17.7527	10.5856	0.596278	-0.745942	0.0488375	1	protein_coding	Syt17
ENSMUSG00000034445.7	58.6928	51.4078	65.9778	1.28342	0.359994	0.0488707	1	protein_coding	Cyb561a3
ENSMUSG00000034161.7	79.4369	88.7617	70.112	0.78989	-0.340276	0.0488741	1	protein_coding	Scx
ENSMUSG00000024887.9	375.554	353.865	397.244	1.12259	0.166828	0.048946	1	protein_coding	Asah2
ENSMUSG00000031125.2	16.7613	21.3765	12.1462	0.568206	-0.815514	0.0490457	1	protein_coding	3830403N18Rik
ENSMUSG00000000320.10	54.5064	44.9306	64.0822	1.42625	0.512227	0.0491176	1	protein_coding	Alox12
ENSMUSG00000026678.10	596.258	696.79	495.727	0.711444	-0.491178	0.0496125	1	protein_coding	Rgs5
ENSMUSG00000032878.16	25.4697	30.3753	20.5641	0.677	-0.562773	0.0496125	1	protein_coding	Ccdc85a
ENSMUSG00000029432.12	2878.58	2779.24	2977.93	1.07149	0.0996157	0.04986	1	protein_coding	Gbas
ENSMUSG00000027993.16	244.355	260.563	228.147	0.875593	-0.191668	0.0501559	1	protein_coding	Trim2
ENSMUSG00000017707.9	3367.08	3216.51	3517.66	1.09363	0.129119	0.0505711	1	protein_coding	Serinc3
ENSMUSG00000090958.2	207.005	192.01	222	1.15619	0.209381	0.0506198	1	protein_coding	Lrrc32
ENSMUSG00000025473.16	46.1213	52.4984	39.7442	0.757055	-0.40153	0.0506652	1	protein_coding	Adam8
ENSMUSG00000002486.15	192.733	206.681	178.784	0.865024	-0.209188	0.0515795	1	protein_coding	Tchp
ENSMUSG00000070733.13	971.649	930.997	1012.3	1.08733	0.120792	0.0517412	1	protein_coding	Fryl
ENSMUSG00000058886.9	431.424	454.308	408.54	0.899256	-0.153196	0.053029	1	protein_coding	Deaf1
ENSMUSG00000060807.7	1.60512	2.7746	0.43564	0.15701	-2.67107	0.0530431	1	protein_coding	Serpina6
ENSMUSG00000024737.2	30.9054	36.0235	25.7872	0.715842	-0.482288	0.053524	1	protein_coding	Slc15a3
ENSMUSG00000021376.10	59.561	52.03	67.092	1.28949	0.366796	0.0535473	1	protein_coding	Tpmt
ENSMUSG00000060586.10	8.12238	10.8128	5.43199	0.502369	-0.993181	0.0538776	1	protein_coding	H2-Eb1
ENSMUSG00000028195.4	626.487	586.961	666.013	1.13468	0.182286	0.05395	1	protein_coding	Cyr61
ENSMUSG00000021294.7	399.705	422.193	377.217	0.893471	-0.162508	0.0541119	1	protein_coding	Kif26a
ENSMUSG00000054675.5	98.3614	111.063	85.6601	0.771277	-0.374679	0.0541437	1	protein_coding	Tmem119
ENSMUSG00000027433.5	1139.65	1095.82	1183.48	1.07999	0.11102	0.0544445	1	protein_coding	Xrn2
ENSMUSG00000035437.15	873.579	837.232	909.925	1.08683	0.120122	0.0546147	1	protein_coding	Rabgap1
ENSMUSG00000033849.3	7.17795	4.64483	9.71107	2.09073	1.064	0.0546382	1	protein_coding	B3galt2
ENSMUSG00000018919.10	30.9041	35.9605	25.8476	0.718777	-0.476385	0.0549728	1	protein_coding	Tm4sf5
ENSMUSG00000026034.17	1729.94	1652.02	1807.86	1.09433	0.130052	0.0552595	1	protein_coding	Clk1
ENSMUSG00000099517.1	1.18784	0.206906	2.16878	10.482	3.38984	0.0559686	1	protein_coding	Hist1h3g
ENSMUSG00000015134.15	7.07368	9.65112	4.49623	0.465876	-1.10198	0.0562663	1	protein_coding	Aldh1a3
ENSMUSG00000026579.8	13.9477	9.96751	17.9279	1.79863	0.846899	0.0566257	1	protein_coding	F5
ENSMUSG00000029304.14	16.6622	20.3984	12.9259	0.633673	-0.65819	0.0567552	1	protein_coding	Spp1
ENSMUSG00000093805.7	2.44685	1.00075	3.89294	3.89	1.95977	0.0569153	1	protein_coding	Gm9994
ENSMUSG00000025144.17	195.738	209.486	181.989	0.868741	-0.203001	0.0569906	1	protein_coding	Stra13
ENSMUSG00000042045.5	87.5	77.1681	97.8319	1.26778	0.3423	0.0571959	1	protein_coding	Sln
ENSMUSG00000021703.8	431.761	408.754	454.769	1.11258	0.153903	0.0574112	1	protein_coding	Serinc5
ENSMUSG00000024846.5	1.87329	3.15069	0.595889	0.189129	-2.40255	0.0574407	1	protein_coding	Cst6
ENSMUSG00000092470.1	23.1093	18.5507	27.6679	1.49147	0.576736	0.0576181	1	protein_coding	Gm20518
ENSMUSG00000029538.14	543.138	568.54	517.736	0.910641	-0.135045	0.057714	1	protein_coding	Srsf9
ENSMUSG00000029298.15	104.616	94.8099	114.422	1.20686	0.271261	0.0580176	1	protein_coding	Gbp9
ENSMUSG00000042258.13	58.9952	72.4643	45.5261	0.628256	-0.670576	0.0580627	1	protein_coding	Isl1
ENSMUSG00000021007.13	93.6378	84.5611	102.715	1.21468	0.280574	0.0581366	1	protein_coding	Spata7
ENSMUSG00000053469.13	46.0942	38.8372	53.3512	1.37371	0.45808	0.0581762	1	protein_coding	Tg
ENSMUSG00000030674.5	39.5823	33.7764	45.3883	1.34379	0.426306	0.0583548	1	protein_coding	Qprt
ENSMUSG00000078570.10	195.526	209.144	181.908	0.869772	-0.20129	0.05847	1	protein_coding	1110065P20Rik
ENSMUSG00000036356.14	122.788	112.234	133.341	1.18807	0.248614	0.0586451	1	protein_coding	Csgalnact1
ENSMUSG00000033721.16	202.06	187.785	216.334	1.15203	0.204174	0.0588788	1	protein_coding	Vav3
ENSMUSG00000022269.13	3.46977	5.92778	1.01177	0.170683	-2.55061	0.0593894	1	protein_coding	March11
ENSMUSG00000015879.8	10.8724	13.9217	7.8231	0.561935	-0.831526	0.0595512	1	protein_coding	Fam184b
ENSMUSG00000091185.1	0.79785	0	1.5957	Inf	Inf	0.0597368	1	protein_coding	Gm3278
ENSMUSG00000027963.14	297.967	280.158	315.777	1.12714	0.172665	0.0598244	1	protein_coding	Extl2
ENSMUSG00000032184.4	83.0594	91.6833	74.4354	0.811876	-0.300669	0.0598322	1	protein_coding	Lysmd2
ENSMUSG00000031209.14	472.979	449.732	496.226	1.10338	0.141932	0.0599901	1	protein_coding	Heph
ENSMUSG00000028098.13	472.684	449.733	495.634	1.10206	0.140206	0.0600207	1	protein_coding	Rnf115
ENSMUSG00000023272.3	421.589	443.59	399.588	0.900804	-0.150716	0.0601123	1	protein_coding	Creld2
ENSMUSG00000020000.7	55.7464	66.8718	44.6211	0.667263	-0.583672	0.0603733	1	protein_coding	Moxd1
ENSMUSG00000040296.15	174.441	161.584	187.299	1.15914	0.213059	0.0604433	1	protein_coding	Ddx58
ENSMUSG00000000056.7	1067.28	1025.21	1109.35	1.08206	0.113787	0.0608119	1	protein_coding	Narf
ENSMUSG00000068335.6	85.8277	76.9805	94.6749	1.22986	0.298489	0.0609258	1	protein_coding	Dok1
ENSMUSG00000041959.14	579.346	606.231	552.46	0.911304	-0.133995	0.0610118	1	protein_coding	S100a10
ENSMUSG00000095427.1	3.32948	4.92553	1.73342	0.351926	-1.50666	0.0610237	1	protein_coding	Rps2-ps6
ENSMUSG00000037214.12	146.303	157.784	134.822	0.85447	-0.226898	0.0615791	1	protein_coding	Thap1
ENSMUSG00000003746.15	427.977	403.986	451.968	1.11877	0.161915	0.0616864	1	protein_coding	Man1a
ENSMUSG00000031302.16	54.5582	61.8795	47.2369	0.763369	-0.389548	0.0619675	1	protein_coding	Nlgn3
ENSMUSG00000036676.14	548.988	524.417	573.559	1.09371	0.129227	0.062059	1	protein_coding	Tmtc3
ENSMUSG00000041566.3	1.80012	0.604083	2.99616	4.95984	2.31029	0.0622417	1	protein_coding	Tssk1
ENSMUSG00000022048.8	1340.4	1389.84	1290.96	0.928854	-0.106477	0.0625071	1	protein_coding	Dpysl2
ENSMUSG00000001494.6	89.4746	80.3378	98.6114	1.22746	0.295675	0.0627252	1	protein_coding	Sost
ENSMUSG00000031995.8	18.6306	22.4521	14.8091	0.659585	-0.60037	0.0628033	1	protein_coding	St14
ENSMUSG00000039831.16	1807.24	1744.11	1870.38	1.0724	0.100839	0.0629228	1	protein_coding	Arhgap29
ENSMUSG00000035640.18	182.126	194.584	169.667	0.87195	-0.197682	0.0634076	1	protein_coding	Cbarp
ENSMUSG00000032338.8	422.345	400.938	443.752	1.10678	0.146374	0.0636234	1	protein_coding	Hcn4
ENSMUSG00000035284.9	272.631	256.914	288.347	1.12235	0.166522	0.0639963	1	protein_coding	Vps13c
ENSMUSG00000026571.12	642.163	615.269	669.056	1.08742	0.12091	0.0640109	1	protein_coding	Dcaf6
ENSMUSG00000026147.16	366.542	409.785	323.299	0.788947	-0.341999	0.0641059	1	protein_coding	Col9a1
ENSMUSG00000100254.1	32.4306	39.2623	25.5989	0.651996	-0.617065	0.0641181	1	protein_coding	Trpc2
ENSMUSG00000028066.15	561.039	586.242	535.836	0.914019	-0.129705	0.0642987	1	protein_coding	Pmf1
ENSMUSG00000009246.14	76.4236	84.1245	68.7226	0.816915	-0.291741	0.0643156	1	protein_coding	Trpm5
ENSMUSG00000073530.11	18.7662	13.9731	23.5592	1.68604	0.753637	0.0643641	1	protein_coding	Pappa2
ENSMUSG00000020773.11	666.41	700.485	632.336	0.902712	-0.147663	0.064885	1	protein_coding	Trim47
ENSMUSG00000030249.15	1180.89	1132.79	1228.99	1.08493	0.117597	0.0649537	1	protein_coding	Abcc9
ENSMUSG00000017724.14	176.995	189.861	164.129	0.864469	-0.210114	0.0649825	1	protein_coding	Etv4
ENSMUSG00000027215.13	211.578	197.293	225.863	1.14481	0.195107	0.0650354	1	protein_coding	Cd82
ENSMUSG00000037703.14	89.7945	98.2363	81.3527	0.828132	-0.272067	0.0652617	1	protein_coding	Lzts3
ENSMUSG00000041180.13	256.557	241.185	271.928	1.12747	0.173084	0.0652962	1	protein_coding	Hectd2
ENSMUSG00000037112.16	287.995	271.531	304.46	1.12127	0.165138	0.0661264	1	protein_coding	Sik2
ENSMUSG00000023764.18	268.216	283.962	252.471	0.8891	-0.169582	0.0661994	1	protein_coding	Sfi1
ENSMUSG00000038859.7	193.677	180.235	207.119	1.14916	0.200581	0.0664078	1	protein_coding	Baiap2l1
ENSMUSG00000060402.7	10.8334	15.5541	6.11264	0.392992	-1.34743	0.0664895	1	protein_coding	Chst8
ENSMUSG00000020818.16	396.919	417.146	376.692	0.903022	-0.147167	0.0666505	1	protein_coding	Mfsd11
ENSMUSG00000036832.5	690.137	661.22	719.054	1.08747	0.120969	0.067119	1	protein_coding	Lpar3
ENSMUSG00000051451.6	747.564	718.273	776.855	1.08156	0.113111	0.0674306	1	protein_coding	Crebzf
ENSMUSG00000006262.15	1346.26	1298.61	1393.91	1.07339	0.102171	0.0677628	1	protein_coding	Mob1b
ENSMUSG00000021510.10	92.133	83.961	100.305	1.19466	0.256601	0.068661	1	protein_coding	Zfp729a
ENSMUSG00000019920.17	2172.89	2103.48	2242.3	1.066	0.0922027	0.0693548	1	protein_coding	Lims1
ENSMUSG00000004591.16	1322.65	1277.55	1367.76	1.07061	0.098432	0.0694177	1	protein_coding	Pkn2
ENSMUSG00000067780.3	28.8662	23.2431	34.4893	1.48385	0.569347	0.0696023	1	protein_coding	Pi15
ENSMUSG00000040498.7	17.0696	13.336	20.8031	1.55992	0.641471	0.0696709	1	protein_coding	Igsf23
ENSMUSG00000034923.9	2.60855	1.13552	4.08157	3.59444	1.84577	0.0697314	1	protein_coding	Ly6g6f
ENSMUSG00000028069.16	207.564	220.658	194.47	0.88132	-0.182262	0.0697345	1	protein_coding	Gpatch4
ENSMUSG00000031196.13	42.6826	36.898	48.4673	1.31355	0.393467	0.0698607	1	protein_coding	F8
ENSMUSG00000002308.15	140.86	151.617	130.104	0.858108	-0.220769	0.0707592	1	protein_coding	Cd320
ENSMUSG00000044340.7	432.471	411.78	453.161	1.10049	0.138151	0.07104	1	protein_coding	Phlpp1
ENSMUSG00000041702.6	208.332	194.803	221.861	1.1389	0.187641	0.0711449	1	protein_coding	Btbd7
ENSMUSG00000030868.6	577.418	602.881	551.955	0.915528	-0.127325	0.0720967	1	protein_coding	Dctn5
ENSMUSG00000032261.16	355.627	336.641	374.612	1.1128	0.154188	0.0721169	1	protein_coding	Sh3bgrl2
ENSMUSG00000078453.2	719.701	749.102	690.299	0.921501	-0.117942	0.0724054	1	protein_coding	Abracl
ENSMUSG00000051278.12	206.927	193.432	220.423	1.13954	0.188453	0.0726509	1	protein_coding	Zgrf1
ENSMUSG00000091418.2	7.86228	10.3868	5.33774	0.513896	-0.960451	0.0726786	1	protein_coding	Gm3164
ENSMUSG00000042812.5	9.48114	15.1037	3.85859	0.255473	-1.96876	0.0726838	1	protein_coding	Foxf1
ENSMUSG00000078903.10	75.8885	83.4674	68.3096	0.818398	-0.289125	0.0730968	1	protein_coding	Gm14391
ENSMUSG00000066705.6	288.897	305.654	272.139	0.89035	-0.167555	0.073187	1	protein_coding	Fxyd6
ENSMUSG00000022253.14	1311.68	1264.92	1358.44	1.07393	0.102905	0.0733915	1	protein_coding	Nadk2
ENSMUSG00000094651.2	1.47221	2.51487	0.429547	0.170803	-2.5496	0.0734526	1	protein_coding	Gal3st2
ENSMUSG00000082229.1	17.4082	21.0373	13.779	0.654978	-0.610482	0.0735135	1	protein_coding	Nap1l2
ENSMUSG00000028849.17	2522.7	2601.89	2443.51	0.939126	-0.0906089	0.0737683	1	protein_coding	Map7d1
ENSMUSG00000036896.5	107.434	116.236	98.6309	0.848537	-0.236951	0.0738146	1	protein_coding	C1qc
ENSMUSG00000024217.9	662.339	688.688	635.99	0.923481	-0.114846	0.0739253	1	protein_coding	Snrpc
ENSMUSG00000006386.15	1642.65	1586.84	1698.47	1.07035	0.0980769	0.0740155	1	protein_coding	Tek
ENSMUSG00000032034.5	933.454	892.756	974.152	1.09117	0.125881	0.0741181	1	protein_coding	Kcnj5
ENSMUSG00000024238.13	1049.33	1011.19	1087.47	1.07543	0.104917	0.0742521	1	protein_coding	Zeb1
ENSMUSG00000032422.17	453.45	432.808	474.091	1.09538	0.131437	0.0742679	1	protein_coding	Snx14
ENSMUSG00000062619.5	94.1082	102.432	85.7844	0.837476	-0.255881	0.0747802	1	protein_coding	2310039H08Rik
ENSMUSG00000021190.14	1197.05	1155.1	1239	1.07263	0.101158	0.0749793	1	protein_coding	Lgmn
ENSMUSG00000044352.6	12.6349	16.8324	8.43745	0.501263	-0.99636	0.0750547	1	protein_coding	Sowaha
ENSMUSG00000095730.3	1.44208	2.48194	0.402213	0.162056	-2.62544	0.0751442	1	protein_coding	Vmn2r29
ENSMUSG00000026142.15	198.979	186.554	211.405	1.13321	0.180413	0.0756966	1	protein_coding	Rhbdd1
ENSMUSG00000036534.5	252.989	267.778	238.199	0.889538	-0.168871	0.0759715	1	protein_coding	Slc38a7
ENSMUSG00000022306.8	501.204	477.357	525.051	1.09991	0.137389	0.0762833	1	protein_coding	Zfpm2
ENSMUSG00000004110.14	27.0797	35.4845	18.6749	0.526284	-0.926086	0.0766637	1	protein_coding	Cacna1e
ENSMUSG00000020689.4	284.931	259.896	309.965	1.19265	0.254171	0.0767796	1	protein_coding	Itgb3
ENSMUSG00000030888.14	349.232	331.333	367.132	1.10805	0.148018	0.0768134	1	protein_coding	Rrp8
ENSMUSG00000034968.3	1.11741	0.203576	2.03124	9.97775	3.31871	0.0769821	1	protein_coding	Lbx2
ENSMUSG00000074344.6	1.11483	0.2064	2.02327	9.80267	3.29318	0.0771583	1	protein_coding	Tmigd3
ENSMUSG00000039456.9	430.607	409.298	451.917	1.10413	0.142909	0.0774326	1	protein_coding	Morc3
ENSMUSG00000009535.13	358.205	340.064	376.347	1.1067	0.146258	0.0774553	1	protein_coding	Rnmt
ENSMUSG00000020124.9	783.505	752.516	814.495	1.08236	0.114185	0.0776155	1	protein_coding	Usp15
ENSMUSG00000102091.1	3.15114	4.70085	1.60142	0.340666	-1.55357	0.0778067	1	protein_coding	Olfr1034
ENSMUSG00000051146.2	22.3617	27.0254	17.6979	0.65486	-0.610741	0.0779719	1	protein_coding	Camk2n2
ENSMUSG00000035215.8	295.965	312.351	279.579	0.895078	-0.159915	0.0781069	1	protein_coding	Lsm7
ENSMUSG00000068551.12	446.146	466.382	425.909	0.913218	-0.130968	0.0781355	1	protein_coding	Zfp467
ENSMUSG00000014329.14	1204.22	1160.37	1248.07	1.07558	0.105113	0.0783044	1	protein_coding	Bicc1
ENSMUSG00000035151.12	262.493	247.711	277.274	1.11934	0.162653	0.0783536	1	protein_coding	Elmod2
ENSMUSG00000020022.16	1240.59	1284.06	1197.13	0.932299	-0.101135	0.0786204	1	protein_coding	Ndufa12
ENSMUSG00000070305.10	31.5741	36.3063	26.8418	0.739314	-0.435741	0.0786252	1	protein_coding	Mpzl3
ENSMUSG00000006276.9	746.712	718.12	775.305	1.07963	0.110539	0.0786297	1	protein_coding	Eps15l1
ENSMUSG00000024743.14	134.847	145.471	124.223	0.853938	-0.227797	0.0788733	1	protein_coding	Syt7
ENSMUSG00000037225.13	125.481	115.909	135.053	1.16517	0.220538	0.0792856	1	protein_coding	Fgf2
ENSMUSG00000039081.9	195.804	212.999	178.609	0.838547	-0.254036	0.0795989	1	protein_coding	Zfp503
ENSMUSG00000035557.9	17.5058	14.0414	20.9703	1.49346	0.578658	0.0797072	1	protein_coding	Krt17
ENSMUSG00000035011.15	789.984	820.272	759.695	0.926151	-0.110681	0.0800697	1	protein_coding	Zbtb7a
ENSMUSG00000039842.15	237.673	223.548	251.798	1.12637	0.171684	0.0802804	1	protein_coding	Mcph1
ENSMUSG00000022500.14	578.056	554.106	602.007	1.08645	0.119619	0.0805809	1	protein_coding	Litaf
ENSMUSG00000001930.17	809.093	769.926	848.259	1.10174	0.139785	0.0805809	1	protein_coding	Vwf
ENSMUSG00000007721.5	416.669	438.475	394.864	0.900539	-0.15114	0.0806914	1	protein_coding	Ccdc124
ENSMUSG00000089762.3	196.616	209.616	183.617	0.875967	-0.191052	0.0807126	1	protein_coding	Ier5l
ENSMUSG00000035247.15	1856.28	1795.14	1917.41	1.06811	0.0950594	0.0808532	1	protein_coding	Hectd1
ENSMUSG00000019986.16	133.694	143.935	123.453	0.857704	-0.221448	0.0810141	1	protein_coding	Ahi1
ENSMUSG00000031714.9	1845.69	1783.37	1908	1.06989	0.0974602	0.0810399	1	protein_coding	Gab1
ENSMUSG00000026817.14	2051.87	2114.45	1989.3	0.940808	-0.0880279	0.0810579	1	protein_coding	Ak1
ENSMUSG00000025602.13	100.374	91.9737	108.774	1.18266	0.242036	0.0810967	1	protein_coding	Zfp202
ENSMUSG00000028645.11	4290.11	4168.07	4412.16	1.05856	0.0821035	0.081307	1	protein_coding	Slc2a1
ENSMUSG00000038241.16	758.842	788.88	728.804	0.923847	-0.114275	0.0814648	1	protein_coding	Cep250
ENSMUSG00000048732.5	66.4664	59.7272	73.2056	1.22567	0.293567	0.0814875	1	protein_coding	Klhl11
ENSMUSG00000072437.3	47.2415	52.9696	41.5134	0.783722	-0.351586	0.0819587	1	protein_coding	Nanos1
ENSMUSG00000110404.1	14.0693	17.3608	10.7779	0.62082	-0.687753	0.082594	1	protein_coding	Rnf223
ENSMUSG00000036469.16	7.83588	10.2445	5.42722	0.529767	-0.916571	0.0828261	1	protein_coding	March1
ENSMUSG00000013846.9	935.911	901.491	970.33	1.07636	0.106162	0.082836	1	protein_coding	St3gal1
ENSMUSG00000029368.10	6.11442	8.67959	3.54924	0.408918	-1.29012	0.0829562	1	protein_coding	Alb
ENSMUSG00000035198.9	719.026	746.847	691.205	0.925498	-0.111699	0.0835514	1	protein_coding	Tubg1
ENSMUSG00000003518.13	1366.38	1319.74	1413.03	1.07069	0.0985423	0.0840703	1	protein_coding	Dusp3
ENSMUSG00000001493.9	527.442	557.203	497.681	0.893177	-0.162982	0.0841134	1	protein_coding	Meox1
ENSMUSG00000015202.13	171.581	183.592	159.57	0.869156	-0.202314	0.0841316	1	protein_coding	Cnksr3
ENSMUSG00000026743.16	696.641	668.455	724.828	1.08433	0.116808	0.0841758	1	protein_coding	Mllt10
ENSMUSG00000049811.16	14.383	17.4859	11.28	0.645095	-0.632417	0.0843921	1	protein_coding	Fam161a
ENSMUSG00000072672.10	8.38779	5.83437	10.9412	1.8753	0.907124	0.0844467	1	protein_coding	Duxbl3
ENSMUSG00000024965.8	76.4062	65.2766	87.5358	1.341	0.423307	0.084675	1	protein_coding	Fermt3
ENSMUSG00000014444.16	2449.61	2375.46	2523.76	1.06243	0.0873683	0.0847809	1	protein_coding	Piezo1
ENSMUSG00000021645.16	274.383	289.434	259.332	0.895999	-0.158431	0.0851413	1	protein_coding	Smn1
ENSMUSG00000035476.9	248.799	234.496	263.102	1.12199	0.166058	0.0852586	1	protein_coding	Tab3
ENSMUSG00000027422.15	3642.33	3747.22	3537.44	0.944017	-0.0831155	0.085404	1	protein_coding	Rrbp1
ENSMUSG00000006715.11	375.334	356.726	393.943	1.10433	0.143167	0.0855855	1	protein_coding	Gmnn
ENSMUSG00000035000.8	516.186	492.631	539.741	1.09563	0.131759	0.0859175	1	protein_coding	Dpp4
ENSMUSG00000028062.15	284.415	299.728	269.103	0.897825	-0.155493	0.0860178	1	protein_coding	Lamtor2
ENSMUSG00000068748.7	46.0175	51.607	40.4279	0.78338	-0.352215	0.0865075	1	protein_coding	Ptprz1
ENSMUSG00000023832.13	394.924	420.054	369.794	0.880349	-0.183853	0.0866205	1	protein_coding	Acat2
ENSMUSG00000040836.15	303.049	319.402	286.695	0.897598	-0.155858	0.0867987	1	protein_coding	Gpr161
ENSMUSG00000026357.3	4.62003	2.69666	6.5434	2.42648	1.27887	0.0870227	1	protein_coding	Rgs18
ENSMUSG00000063895.6	468.326	446.465	490.188	1.09793	0.134788	0.0874609	1	protein_coding	Nupl1
ENSMUSG00000061758.13	427.787	407.906	447.668	1.09748	0.134195	0.0875264	1	protein_coding	Akr1b10
ENSMUSG00000045103.17	590.757	566.722	614.791	1.08482	0.117455	0.0876884	1	protein_coding	Dmd
ENSMUSG00000000787.12	4155.28	4040.73	4269.82	1.0567	0.0795604	0.0878563	1	protein_coding	Ddx3x
ENSMUSG00000006369.14	1980.36	1919.2	2041.52	1.06373	0.0891378	0.0879207	1	protein_coding	Fbln1
ENSMUSG00000074405.7	600.609	625.112	576.105	0.921603	-0.117783	0.0880652	1	protein_coding	Zfp865
ENSMUSG00000038517.15	618.83	643.799	593.862	0.922434	-0.116482	0.0883825	1	protein_coding	Tbkbp1
ENSMUSG00000038806.7	486.968	466.042	507.895	1.0898	0.124069	0.0884121	1	protein_coding	Sde2
ENSMUSG00000107554.1	0.708061	0	1.41612	Inf	Inf	0.0886943	1	protein_coding	C1s2
ENSMUSG00000026494.12	2586.11	2666.54	2505.69	0.939679	-0.0897606	0.0887481	1	protein_coding	Kif26b
ENSMUSG00000033386.10	361.796	343.24	380.352	1.10812	0.148118	0.0887734	1	protein_coding	Frrs1
ENSMUSG00000075569.9	12.9089	9.9895	15.8282	1.58449	0.664014	0.0887789	1	protein_coding	Rsph10b
ENSMUSG00000004885.5	22.2434	29.0531	15.4337	0.531224	-0.912607	0.0888906	1	protein_coding	Crabp2
ENSMUSG00000070284.10	180.752	192.875	168.629	0.874293	-0.193812	0.0890527	1	protein_coding	Gmppb
ENSMUSG00000031734.13	414.558	433.309	395.807	0.913454	-0.130596	0.0894241	1	protein_coding	Irx3
ENSMUSG00000027968.11	1075.13	1110.62	1039.63	0.936081	-0.0952954	0.0900378	1	protein_coding	Larp7
ENSMUSG00000078439.9	27.166	22.9033	31.4288	1.37224	0.456536	0.0902756	1	protein_coding	Smim24
ENSMUSG00000103770.1	1.98141	3.96282	0	0	#NAME?	0.0906498	1	protein_coding	Pcdha9
ENSMUSG00000027375.14	36.021	41.169	30.8729	0.749906	-0.415219	0.0908985	1	protein_coding	Mal
ENSMUSG00000101892.1	186.345	198.032	174.657	0.881964	-0.181208	0.0911382	1	protein_coding	9130401M01Rik
ENSMUSG00000016984.7	267.921	253.701	282.141	1.1121	0.153286	0.0912781	1	protein_coding	Etaa1
ENSMUSG00000028756.12	979.317	1020.68	937.956	0.918954	-0.121936	0.0913315	1	protein_coding	Pink1
ENSMUSG00000031162.14	23.4766	14.4925	32.4607	2.23982	1.16338	0.091735	1	protein_coding	Gata1
ENSMUSG00000038759.15	1090.38	1054.12	1126.64	1.0688	0.0959878	0.0917374	1	protein_coding	Nup205
ENSMUSG00000049303.10	22.8756	26.977	18.7743	0.695938	-0.52297	0.0918163	1	protein_coding	Syt12
ENSMUSG00000047658.6	57.2645	50.9255	63.6034	1.24895	0.320715	0.0918408	1	protein_coding	Gal3st3
ENSMUSG00000003119.14	585.308	562.159	608.458	1.08236	0.114181	0.0919584	1	protein_coding	Cdk12
ENSMUSG00000059430.14	77.4112	88.1978	66.6247	0.755401	-0.404685	0.091973	1	protein_coding	Actg2
ENSMUSG00000052713.8	799.024	765.138	832.91	1.08858	0.122441	0.0919928	1	protein_coding	Zfp608
ENSMUSG00000048058.17	393.964	421.223	366.705	0.870572	-0.199964	0.0922026	1	protein_coding	Ldlrad3
ENSMUSG00000021549.13	989.493	954.335	1024.65	1.07368	0.102563	0.0922157	1	protein_coding	Rasa1
ENSMUSG00000054509.7	502.464	472.557	532.371	1.12658	0.171945	0.09228	1	protein_coding	Parp4
ENSMUSG00000078440.9	424.738	444.22	405.256	0.912287	-0.132441	0.0926534	1	protein_coding	Dohh
ENSMUSG00000034265.7	43.4013	49.0211	37.7814	0.770716	-0.375729	0.0928804	1	protein_coding	Zdhhc14
ENSMUSG00000024914.16	1009.77	1043.77	975.782	0.934867	-0.0971671	0.0929279	1	protein_coding	Drap1
ENSMUSG00000039115.13	1086.21	1127.16	1045.26	0.927336	-0.108836	0.0932257	1	protein_coding	Itga9
ENSMUSG00000002985.16	1935.12	2008.66	1861.58	0.926777	-0.109706	0.093336	1	protein_coding	Apoe
ENSMUSG00000022635.9	458.678	477.938	439.418	0.919404	-0.12123	0.0939768	1	protein_coding	Zcrb1
ENSMUSG00000039835.16	1007.49	972.803	1042.17	1.07131	0.0993759	0.0940649	1	protein_coding	Nhsl1
ENSMUSG00000032024.10	522.075	557.424	486.725	0.873168	-0.19567	0.0942106	1	protein_coding	Clmp
ENSMUSG00000079605.4	71.1687	59.1462	83.1911	1.40653	0.492143	0.0942617	1	protein_coding	Zbtb9
ENSMUSG00000072214.6	232.293	260.565	204.021	0.782996	-0.352923	0.0943049	1	protein_coding	Sept5
ENSMUSG00000022021.13	508.878	487.363	530.394	1.08829	0.122067	0.0944247	1	protein_coding	Diaph3
ENSMUSG00000056612.6	1639.55	1710.04	1569.06	0.917557	-0.12413	0.0944795	1	protein_coding	Ppp1r14b
ENSMUSG00000031557.16	1073.11	1035.76	1110.45	1.07211	0.100447	0.0944922	1	protein_coding	Plekha2
ENSMUSG00000024948.14	557.656	580.485	534.827	0.921345	-0.118186	0.0947229	1	protein_coding	Map4k2
ENSMUSG00000079511.8	57.1842	63.2499	51.1185	0.808199	-0.307218	0.0948361	1	protein_coding	Gm42688
ENSMUSG00000029176.13	824.97	794.355	855.585	1.07708	0.107128	0.095025	1	protein_coding	Anapc4
ENSMUSG00000053465.5	1.42363	2.41466	0.432594	0.179153	-2.48074	0.0952208	1	protein_coding	Hs6st3
ENSMUSG00000059743.12	578.991	602.519	555.463	0.921902	-0.117314	0.0952413	1	protein_coding	Fdps
ENSMUSG00000036098.15	1826.68	1736.18	1917.18	1.10425	0.143065	0.0956973	1	protein_coding	Myrf
ENSMUSG00000090258.7	235.214	221.107	249.321	1.12761	0.173264	0.095712	1	protein_coding	Churc1
ENSMUSG00000026004.15	251.938	238.547	265.328	1.11227	0.153504	0.0957399	1	protein_coding	Kansl1l
ENSMUSG00000019889.9	1115	1075.58	1154.41	1.0733	0.102048	0.0959085	1	protein_coding	Ptprk
ENSMUSG00000007944.8	1.91639	3.61802	0.214774	0.0593623	-4.07431	0.096363	1	protein_coding	Ttc9b
ENSMUSG00000050796.4	128.373	137.872	118.873	0.862193	-0.213917	0.0965223	1	protein_coding	B3galt6
ENSMUSG00000036769.14	130.305	120.95	139.659	1.15469	0.207509	0.0966592	1	protein_coding	Wdr44
ENSMUSG00000030077.11	3.04946	5.67999	0.418926	0.0737547	-3.76112	0.0966642	1	protein_coding	Chl1
ENSMUSG00000024593.15	85.5256	93.7454	77.3057	0.824635	-0.278173	0.0968568	1	protein_coding	Megf10
ENSMUSG00000019124.10	325.487	344.781	306.193	0.888078	-0.171242	0.09718	1	protein_coding	Scrn1
ENSMUSG00000025927.13	3.62962	5.21354	2.0457	0.392383	-1.34966	0.0979463	1	protein_coding	Tfap2b
ENSMUSG00000062044.15	112.64	129.614	95.6653	0.738078	-0.438155	0.0980006	1	protein_coding	Lmtk3
ENSMUSG00000026080.13	56.249	62.0324	50.4655	0.813534	-0.297725	0.0980689	1	protein_coding	Chst10
ENSMUSG00000029603.15	12.8217	16.0388	9.60453	0.598832	-0.739778	0.0987045	1	protein_coding	Dtx1
ENSMUSG00000073877.10	1.37045	2.33869	0.402213	0.171982	-2.53967	0.0988142	1	protein_coding	Gm13306
ENSMUSG00000024037.12	312.878	328.474	297.281	0.905036	-0.143952	0.0990355	1	protein_coding	Wdr4
ENSMUSG00000031553.16	0.697225	1.39445	0	0	#NAME?	0.0991293	1	protein_coding	Adam3
ENSMUSG00000022562.14	472.288	451.424	493.152	1.09244	0.127549	0.0993217	1	protein_coding	Oplah
ENSMUSG00000063382.5	1254.61	1297.52	1211.69	0.933849	-0.0987396	0.0994016	1	protein_coding	Bcl9l
ENSMUSG00000023249.14	27.0641	31.1658	22.9624	0.736781	-0.440693	0.099477	1	protein_coding	Parp3
ENSMUSG00000001157.13	340.806	323.744	357.868	1.1054	0.144575	0.0995501	1	protein_coding	Gmcl1
ENSMUSG00000033382.13	519.828	499.516	540.141	1.08133	0.112806	0.0996108	1	protein_coding	Trappc8
ENSMUSG00000027603.15	28.7831	34.8019	22.7644	0.654115	-0.612385	0.0996641	1	protein_coding	Ggt7
ENSMUSG00000053161.16	1.66654	2.71742	0.615649	0.226556	-2.14206	0.0997302	1	protein_coding	Daw1
ENSMUSG00000031161.15	769.419	741.034	797.805	1.07661	0.106496	0.100241	1	protein_coding	Hdac6
ENSMUSG00000090202.1	0.687756	1.37551	0	0	#NAME?	0.100406	1	protein_coding	4930503B20Rik
ENSMUSG00000025171.1	159.035	169.708	148.363	0.874228	-0.193918	0.100664	1	protein_coding	Ubtd1
ENSMUSG00000021700.9	3.78294	6.17739	1.3885	0.224771	-2.15347	0.101086	1	protein_coding	Rab3c
ENSMUSG00000005370.3	813.748	784.128	843.367	1.07555	0.105072	0.101378	1	protein_coding	Msh6
ENSMUSG00000023988.8	549.706	571.006	528.406	0.925396	-0.111858	0.101534	1	protein_coding	Bysl
ENSMUSG00000075318.12	13.9296	16.9373	10.9218	0.644839	-0.632989	0.101563	1	protein_coding	Scn2a1
ENSMUSG00000012483.4	216.587	228.93	204.245	0.89217	-0.16461	0.101671	1	protein_coding	Rpa3
ENSMUSG00000069117.3	8.5811	11.024	6.13824	0.556808	-0.844747	0.101713	1	protein_coding	Gm10260
ENSMUSG00000093769.3	1.84995	0.4128	3.28711	7.96296	2.99331	0.101889	1	protein_coding	Hist2h3c1
ENSMUSG00000054083.8	2.7906	4.1338	1.44741	0.35014	-1.514	0.101944	1	protein_coding	Capn12
ENSMUSG00000010066.15	1851.62	1748.57	1954.67	1.11787	0.160749	0.102099	1	protein_coding	Cacna2d2
ENSMUSG00000030554.16	254.125	240.389	267.86	1.11428	0.15611	0.102117	1	protein_coding	Synm
ENSMUSG00000021536.7	30.2571	36.0052	24.509	0.680705	-0.554898	0.102158	1	protein_coding	Adcy2
ENSMUSG00000022472.16	550.022	571.874	528.17	0.923577	-0.114696	0.102559	1	protein_coding	Desi1
ENSMUSG00000030965.19	472.784	452.478	493.091	1.08976	0.124005	0.102857	1	protein_coding	Fam175b
ENSMUSG00000022075.6	596.354	620.589	572.119	0.921897	-0.117323	0.103012	1	protein_coding	Rhobtb2
ENSMUSG00000028207.18	1971.31	1894.64	2047.98	1.08094	0.112283	0.103204	1	protein_coding	Asph
ENSMUSG00000092416.2	125.687	116.647	134.727	1.15499	0.207886	0.103247	1	protein_coding	Zfp141
ENSMUSG00000049307.5	37.6172	32.7837	42.4507	1.29487	0.37281	0.103248	1	protein_coding	Fut4
ENSMUSG00000035933.4	275.937	261.514	290.36	1.1103	0.150955	0.103349	1	protein_coding	Cog5
ENSMUSG00000028197.4	42.3129	48.7183	35.9075	0.737044	-0.440177	0.103461	1	protein_coding	Col24a1
ENSMUSG00000049985.14	1.89797	0.757957	3.03798	4.00812	2.00292	0.103555	1	protein_coding	Ankrd55
ENSMUSG00000094686.1	10.5087	14.6205	6.39687	0.437527	-1.19255	0.103704	1	protein_coding	Ccl21a
ENSMUSG00000032802.8	115.748	100.045	131.451	1.31393	0.393885	0.103814	1	protein_coding	Srxn1
ENSMUSG00000040694.3	1702.45	1751.62	1653.29	0.94386	-0.0833555	0.103852	1	protein_coding	Apobec2
ENSMUSG00000078908.9	272.606	287.137	258.075	0.898786	-0.15395	0.103978	1	protein_coding	Mon1b
ENSMUSG00000039936.18	117.653	126.909	108.397	0.854132	-0.227469	0.104001	1	protein_coding	Pik3cd
ENSMUSG00000004415.15	452.624	477.909	427.338	0.894182	-0.16136	0.10405	1	protein_coding	Col26a1
ENSMUSG00000042460.5	658.591	633.68	683.501	1.07862	0.109188	0.104257	1	protein_coding	C1galt1
ENSMUSG00000093575.1	2.64279	1.27711	4.00848	3.13872	1.65018	0.10429	1	protein_coding	Gm20695
ENSMUSG00000028039.11	12.6206	15.4674	9.77372	0.63189	-0.662254	0.104334	1	protein_coding	Efna3
ENSMUSG00000025791.18	2786.16	2706.97	2865.34	1.0585	0.0820261	0.104433	1	protein_coding	Pgm2
ENSMUSG00000041263.14	139.356	149.295	129.417	0.866851	-0.206144	0.104433	1	protein_coding	Rusc1
ENSMUSG00000055633.6	128.248	137.293	119.204	0.868245	-0.203826	0.104558	1	protein_coding	Zfp580
ENSMUSG00000027883.15	338.106	354.933	321.28	0.905184	-0.143716	0.104635	1	protein_coding	Gpsm2
ENSMUSG00000071342.4	178.638	189.348	167.928	0.886879	-0.17319	0.105003	1	protein_coding	Lsmem1
ENSMUSG00000063334.16	454.173	473.673	434.674	0.917668	-0.123956	0.105165	1	protein_coding	Krr1
ENSMUSG00000013275.9	391.736	409.483	373.989	0.913321	-0.130807	0.105258	1	protein_coding	Slc41a1
ENSMUSG00000037625.7	46.0386	51.4891	40.5881	0.788285	-0.343211	0.10557	1	protein_coding	Cldn11
ENSMUSG00000029467.15	24783.8	24078.2	25489.5	1.05861	0.082176	0.105746	1	protein_coding	Atp2a2
ENSMUSG00000046876.15	502.779	481.583	523.974	1.08802	0.121711	0.106027	1	protein_coding	Atxn1
ENSMUSG00000026938.10	13.8088	20.2314	7.38618	0.365085	-1.4537	0.106059	1	protein_coding	Fcna
ENSMUSG00000028458.12	679.272	704.378	654.166	0.928714	-0.106694	0.106307	1	protein_coding	Tesk1
ENSMUSG00000005732.14	1871.59	1925.88	1817.29	0.943619	-0.0837243	0.106492	1	protein_coding	Ranbp1
ENSMUSG00000012640.16	242.668	229.586	255.749	1.11396	0.155693	0.106745	1	protein_coding	Zfp715
ENSMUSG00000021367.7	125.182	115.87	134.495	1.16074	0.215043	0.106865	1	protein_coding	Edn1
ENSMUSG00000021036.10	668.923	643.476	694.37	1.07909	0.109819	0.107274	1	protein_coding	Sptlc2
ENSMUSG00000028023.16	410.262	391.228	429.297	1.09731	0.133968	0.107456	1	protein_coding	Pitx2
ENSMUSG00000027952.16	259.847	273.228	246.465	0.902047	-0.148725	0.10759	1	protein_coding	Pmvk
ENSMUSG00000027394.13	338.968	355.818	322.118	0.905287	-0.143553	0.107682	1	protein_coding	Ttl
ENSMUSG00000020027.18	414.945	434.853	395.037	0.908437	-0.138542	0.108077	1	protein_coding	Socs2
ENSMUSG00000054737.11	103.59	95.14	112.04	1.17763	0.235889	0.108454	1	protein_coding	Zfp182
ENSMUSG00000045589.7	9.13725	11.7846	6.48993	0.550714	-0.860624	0.108553	1	protein_coding	Frrs1l
ENSMUSG00000091705.8	15.1125	18.0182	12.2068	0.677469	-0.561773	0.108741	1	protein_coding	H2-Q2
ENSMUSG00000043419.10	72.9457	79.4669	66.4246	0.835878	-0.258636	0.109177	1	protein_coding	Chd3os
ENSMUSG00000033855.15	372.615	356.442	388.788	1.09074	0.125314	0.109197	1	protein_coding	Ston1
ENSMUSG00000074491.9	26.0371	29.9299	22.1442	0.739867	-0.434662	0.109798	1	protein_coding	Clec4g
ENSMUSG00000051510.13	869.419	829.855	908.984	1.09535	0.131396	0.10997	1	protein_coding	Mafg
ENSMUSG00000056380.13	17.2971	20.5427	14.0515	0.684014	-0.547902	0.110042	1	protein_coding	Gpr50
ENSMUSG00000026185.8	19460	18968.3	19951.7	1.05184	0.0729204	0.110347	1	protein_coding	Igfbp5
ENSMUSG00000041775.7	231.532	244.293	218.77	0.89552	-0.159202	0.11076	1	protein_coding	Mapk1ip1
ENSMUSG00000017764.2	110.228	119.924	100.532	0.838299	-0.254464	0.111026	1	protein_coding	Zswim1
ENSMUSG00000031590.8	329.083	313.04	345.125	1.10249	0.14077	0.111037	1	protein_coding	Frg1
ENSMUSG00000028937.14	585.68	610.014	561.345	0.920216	-0.119955	0.111131	1	protein_coding	Acot7
ENSMUSG00000027546.15	647.862	679.893	615.832	0.905777	-0.142773	0.11115	1	protein_coding	Atp9a
ENSMUSG00000027613.15	502.663	522.742	482.583	0.923175	-0.115323	0.111221	1	protein_coding	Eif6
ENSMUSG00000028189.12	138.58	129.443	147.717	1.14117	0.190519	0.111424	1	protein_coding	Ctbs
ENSMUSG00000063796.8	1.02913	0.2064	1.85187	8.97222	3.16547	0.111823	1	protein_coding	Slc22a8
ENSMUSG00000025060.14	1389.94	1345.56	1434.32	1.06596	0.092151	0.111884	1	protein_coding	Slk
ENSMUSG00000078521.2	85.0478	92.5085	77.5872	0.838703	-0.253768	0.111936	1	protein_coding	Aunip
ENSMUSG00000029126.7	139.073	153.069	125.076	0.817123	-0.291375	0.111999	1	protein_coding	Nsg1
ENSMUSG00000021477.8	2427.41	2358.7	2496.12	1.05826	0.0816953	0.112247	1	protein_coding	Ctsl
ENSMUSG00000030588.12	422.347	440.083	404.611	0.919398	-0.121239	0.112322	1	protein_coding	Yif1b
ENSMUSG00000034563.16	461.165	441.668	480.661	1.08829	0.122059	0.112507	1	protein_coding	Ccpg1
ENSMUSG00000025195.8	280.179	266.09	294.268	1.1059	0.145216	0.112511	1	protein_coding	Dnmbp
ENSMUSG00000029819.6	7.1776	9.28839	5.06681	0.545499	-0.874352	0.112617	1	protein_coding	Npy
ENSMUSG00000037712.15	2828.82	2738.47	2919.17	1.06599	0.0921892	0.112803	1	protein_coding	Fermt2
ENSMUSG00000059498.13	43.0619	48.0218	38.102	0.793431	-0.333822	0.11303	1	protein_coding	Fcgr3
ENSMUSG00000021374.9	970.267	937.549	1002.98	1.06979	0.0973331	0.113263	1	protein_coding	Nup153
ENSMUSG00000020891.11	22.0045	18.3325	25.6765	1.4006	0.486047	0.1133	1	protein_coding	Alox8
ENSMUSG00000068220.5	2132.6	2194.84	2070.36	0.943287	-0.0842318	0.113307	1	protein_coding	Lgals1
ENSMUSG00000043099.4	600.31	623.586	577.034	0.925347	-0.111933	0.11331	1	protein_coding	Hic1
ENSMUSG00000015094.16	224.978	237.687	212.269	0.893061	-0.163169	0.113378	1	protein_coding	Npdc1
ENSMUSG00000030206.13	3.46422	1.97226	4.95618	2.51294	1.32938	0.113388	1	protein_coding	Gsg1
ENSMUSG00000007827.10	182.732	193.57	171.893	0.888017	-0.17134	0.113413	1	protein_coding	Ankrd26
ENSMUSG00000006423.15	395.3	378.168	412.432	1.09061	0.125129	0.113482	1	protein_coding	C330007P06Rik
ENSMUSG00000003812.13	60.3554	66.6146	54.0963	0.812079	-0.300308	0.113994	1	protein_coding	Dnase2a
ENSMUSG00000031520.6	276.604	263.098	290.11	1.10267	0.141	0.114016	1	protein_coding	Vegfc
ENSMUSG00000046603.15	87.2249	94.7739	79.6759	0.840695	-0.250346	0.11406	1	protein_coding	Tcaim
ENSMUSG00000032199.12	3693.74	3786.17	3601.32	0.951176	-0.0722161	0.114113	1	protein_coding	Polr2m
ENSMUSG00000022914.15	1028.86	995.177	1062.54	1.06769	0.0944935	0.11416	1	protein_coding	Brwd1
ENSMUSG00000028488.15	9.68154	12.6562	6.70682	0.529922	-0.916148	0.114187	1	protein_coding	Sh3gl2
ENSMUSG00000013150.15	123.76	132.755	114.764	0.864482	-0.210093	0.114565	1	protein_coding	Gfod2
ENSMUSG00000024511.15	57.4575	51.5908	63.3242	1.22743	0.295643	0.114733	1	protein_coding	Rab27b
ENSMUSG00000034990.15	3.40694	1.95282	4.86105	2.48925	1.31571	0.114919	1	protein_coding	Otoa
ENSMUSG00000060913.6	3231.89	3143.74	3320.04	1.05608	0.078722	0.115033	1	protein_coding	Trim55
ENSMUSG00000071317.3	1418.12	1352.27	1483.98	1.0974	0.134084	0.115368	1	protein_coding	Bves
ENSMUSG00000032340.7	1578.43	1530.37	1626.5	1.06282	0.0878953	0.115382	1	protein_coding	Neo1
ENSMUSG00000025020.11	3.01544	4.36566	1.66523	0.381438	-1.39048	0.11564	1	protein_coding	Slit1
ENSMUSG00000019254.16	886.529	914.921	858.138	0.937936	-0.0924388	0.115682	1	protein_coding	Ppp1r12c
ENSMUSG00000021134.17	3495.21	3363.61	3626.82	1.07825	0.108698	0.115869	1	protein_coding	Srsf5
ENSMUSG00000022822.15	1130.79	1095.49	1166.08	1.06444	0.0900977	0.115967	1	protein_coding	Abcc5
ENSMUSG00000050447.15	101.717	94.1622	109.272	1.16047	0.214704	0.115978	1	protein_coding	Lypd6
ENSMUSG00000019122.8	13.9464	16.8251	11.0676	0.657805	-0.604268	0.116385	1	protein_coding	Ccl9
ENSMUSG00000031371.14	285.409	298.758	272.059	0.910634	-0.135056	0.116445	1	protein_coding	Haus7
ENSMUSG00000042659.15	321.317	336.537	306.096	0.909547	-0.136779	0.116773	1	protein_coding	Arrdc4
ENSMUSG00000030516.14	2146.25	2067.94	2224.56	1.07574	0.105327	0.116862	1	protein_coding	Tjp1
ENSMUSG00000029212.11	19.6723	16.3385	23.0061	1.40809	0.493739	0.116863	1	protein_coding	Gabrb1
ENSMUSG00000037416.12	523.897	503.087	544.706	1.08273	0.114669	0.117113	1	protein_coding	Dmxl1
ENSMUSG00000032596.14	262.535	246.343	278.727	1.13146	0.178184	0.117398	1	protein_coding	Uba7
ENSMUSG00000062794.8	81.9414	75.2489	88.634	1.17788	0.23619	0.117535	1	protein_coding	Zfp599
ENSMUSG00000027827.16	54.6238	61.6889	47.5587	0.770945	-0.375301	0.117847	1	protein_coding	Kcnab1
ENSMUSG00000014850.15	281.644	267.756	295.532	1.10373	0.142393	0.117968	1	protein_coding	Msh3
ENSMUSG00000035472.13	2.90165	1.0179	4.78541	4.70128	2.23305	0.118038	1	protein_coding	Slc25a21
ENSMUSG00000031441.15	1361.43	1320.04	1402.83	1.06272	0.0877572	0.118146	1	protein_coding	Atp11a
ENSMUSG00000038607.12	182.349	194.309	170.39	0.876901	-0.189514	0.118631	1	protein_coding	Gng10
ENSMUSG00000020609.14	7.67399	5.53394	9.81405	1.77343	0.826542	0.118714	1	protein_coding	Apob
ENSMUSG00000034163.10	568.181	547.863	588.499	1.07417	0.103225	0.118868	1	protein_coding	Zfc3h1
ENSMUSG00000023873.12	5.29283	3.55982	7.02584	1.97365	0.980865	0.118959	1	protein_coding	1700010I14Rik
ENSMUSG00000040396.12	482.489	463.571	501.407	1.08162	0.113192	0.119173	1	protein_coding	Abhd13
ENSMUSG00000049686.14	204.241	215.914	192.567	0.89187	-0.165095	0.119286	1	protein_coding	Orai1
ENSMUSG00000028608.15	554.879	576.958	532.8	0.923464	-0.114873	0.119678	1	protein_coding	0610037L13Rik
ENSMUSG00000031428.11	30.8193	39.2504	22.3883	0.570396	-0.809963	0.119771	1	protein_coding	Zcchc18
ENSMUSG00000026409.14	144.927	135.523	154.332	1.13878	0.187493	0.120459	1	protein_coding	Pfkfb2
ENSMUSG00000089989.10	1.91736	0.760781	3.07394	4.04051	2.01454	0.120608	1	protein_coding	Flt3l
ENSMUSG00000028099.8	376.54	393.704	359.376	0.912809	-0.131614	0.120648	1	protein_coding	Polr3c
ENSMUSG00000049555.10	3.99519	5.52047	2.46992	0.447412	-1.16032	0.120853	1	protein_coding	Tmie
ENSMUSG00000039607.15	851.514	881.217	821.811	0.932587	-0.10069	0.121236	1	protein_coding	Rbms3
ENSMUSG00000036198.12	18.7155	15.3028	22.1281	1.44601	0.532079	0.12126	1	protein_coding	Arhgap36
ENSMUSG00000032419.8	992.255	955.912	1028.6	1.07604	0.10573	0.121507	1	protein_coding	Tbx18
ENSMUSG00000063687.3	16.2142	19.4843	12.9442	0.664339	-0.590009	0.121775	1	protein_coding	Pcdhb5
ENSMUSG00000057191.13	8.59008	10.7185	6.46169	0.602855	-0.730116	0.121782	1	protein_coding	AB124611
ENSMUSG00000028914.13	366.293	349.671	382.916	1.09508	0.131031	0.122505	1	protein_coding	Casp9
ENSMUSG00000036291.5	204.216	192.29	216.143	1.12405	0.1687	0.12252	1	protein_coding	Ap5m1
ENSMUSG00000029859.6	96.5651	89.2288	103.901	1.16444	0.219633	0.122579	1	protein_coding	Epha1
ENSMUSG00000095295.8	10.9003	13.5102	8.29043	0.613644	-0.704527	0.122716	1	protein_coding	Gm3488
ENSMUSG00000024042.6	1032.87	999.51	1066.23	1.06675	0.0932252	0.123273	1	protein_coding	Sik1
ENSMUSG00000028989.3	106.142	89.0316	123.253	1.38437	0.46923	0.123285	1	protein_coding	Angptl7
ENSMUSG00000045136.5	2356.43	2470.16	2242.71	0.907919	-0.139364	0.123592	1	protein_coding	Tubb2b
ENSMUSG00000020641.15	43.0849	31.4916	54.6781	1.73628	0.795998	0.123648	1	protein_coding	Rsad2
ENSMUSG00000019978.15	1608.71	1562.06	1655.37	1.05974	0.0837054	0.123678	1	protein_coding	Epb41l2
ENSMUSG00000051403.9	853.859	882.465	825.254	0.935169	-0.0967006	0.12392	1	protein_coding	Ppp1r37
ENSMUSG00000020258.15	28.8786	32.9132	24.8441	0.754836	-0.405764	0.123924	1	protein_coding	Glyctk
ENSMUSG00000020111.15	485.373	504.142	466.603	0.925539	-0.111635	0.124148	1	protein_coding	Micu1
ENSMUSG00000021806.3	4577.17	4399.12	4755.22	1.08095	0.112298	0.124269	1	protein_coding	Nid2
ENSMUSG00000063550.8	931.584	901.354	961.814	1.06708	0.0936652	0.12434	1	protein_coding	Nup98
ENSMUSG00000031099.16	715.942	689.608	742.276	1.07637	0.106179	0.124428	1	protein_coding	Smarca1
ENSMUSG00000027465.13	925.84	956.049	895.631	0.936804	-0.0941814	0.124592	1	protein_coding	Tbc1d20
ENSMUSG00000038422.2	27.7151	31.587	23.8431	0.754839	-0.405758	0.124759	1	protein_coding	Hdhd3
ENSMUSG00000040945.13	2017.24	2073.58	1960.89	0.94565	-0.0806212	0.124771	1	protein_coding	Rcc2
ENSMUSG00000021193.9	1400.38	1357.33	1443.43	1.06343	0.0887306	0.124917	1	protein_coding	Pitrm1
ENSMUSG00000031917.11	344.148	359.426	328.869	0.914984	-0.128181	0.124922	1	protein_coding	Nip7
ENSMUSG00000084989.3	5.63323	7.50341	3.76304	0.50151	-0.995648	0.125061	1	protein_coding	Crocc2
ENSMUSG00000026018.12	4.61748	6.43633	2.79863	0.434818	-1.20152	0.125068	1	protein_coding	Ica1l
ENSMUSG00000025348.8	40.7158	46.2406	35.191	0.76104	-0.393957	0.125218	1	protein_coding	Itga7
ENSMUSG00000036442.7	447.839	464.847	430.831	0.926824	-0.109633	0.125252	1	protein_coding	Thap11
ENSMUSG00000033852.16	173.082	189.431	156.732	0.827383	-0.273373	0.125302	1	protein_coding	Gm28042
ENSMUSG00000078627.9	0.98466	1.78931	0.180009	0.100602	-3.31326	0.125371	1	protein_coding	March10
ENSMUSG00000034115.9	2.33993	3.63279	1.04707	0.288227	-1.79472	0.12552	1	protein_coding	Scn11a
ENSMUSG00000058952.12	24.0933	20.3756	27.811	1.36492	0.448817	0.126316	1	protein_coding	Cfi
ENSMUSG00000027346.15	497.988	474.589	521.386	1.0986	0.135672	0.126396	1	protein_coding	Gpcpd1
ENSMUSG00000027581.12	15.7792	31.3436	0.214774	0.00685223	-7.18921	0.126624	1	protein_coding	Stmn3
ENSMUSG00000024691.13	681.142	655.841	706.444	1.07716	0.107228	0.126784	1	protein_coding	Fam111a
ENSMUSG00000005362.14	256.115	243.732	268.498	1.10161	0.139614	0.126819	1	protein_coding	Crbn
ENSMUSG00000021069.16	527.111	506.086	548.135	1.08309	0.115149	0.126828	1	protein_coding	Pygl
ENSMUSG00000047115.15	39.2748	44.0596	34.49	0.782804	-0.353277	0.126838	1	protein_coding	Fam221a
ENSMUSG00000004100.11	362.822	378.903	346.741	0.915119	-0.127968	0.1273	1	protein_coding	Ppan
ENSMUSG00000034893.7	390.548	372.489	408.608	1.09697	0.13352	0.127304	1	protein_coding	Cog3
ENSMUSG00000064302.13	3455.14	3363.21	3547.08	1.05467	0.0767915	0.127325	1	protein_coding	Clasp1
ENSMUSG00000020491.15	88.2431	95.2635	81.2228	0.852611	-0.23004	0.12753	1	protein_coding	2810021J22Rik
ENSMUSG00000079019.2	2.86146	1.14117	4.58175	4.01496	2.00538	0.127684	1	protein_coding	Insl3
ENSMUSG00000099398.1	2.60159	1.38498	3.8182	2.75686	1.46303	0.127708	1	protein_coding	Ms4a14
ENSMUSG00000030638.13	40.8193	45.6163	36.0224	0.789683	-0.340655	0.127742	1	protein_coding	Sh3gl3
ENSMUSG00000019039.13	359.834	376.095	343.572	0.913525	-0.130484	0.127929	1	protein_coding	Dalrd3
ENSMUSG00000045932.12	174.107	163.645	184.569	1.12786	0.17359	0.127956	1	protein_coding	Ifit2
ENSMUSG00000048388.3	91.8877	106.031	77.7444	0.733223	-0.447675	0.128563	1	protein_coding	Fam171b
ENSMUSG00000018669.14	382.355	397.728	366.981	0.922693	-0.116077	0.128881	1	protein_coding	Cdk5rap3
ENSMUSG00000042671.12	27.2239	23.4677	30.9801	1.32012	0.400666	0.128989	1	protein_coding	Rgs8
ENSMUSG00000034850.15	840.233	869.248	811.218	0.933242	-0.0996776	0.129024	1	protein_coding	Tmem127
ENSMUSG00000047804.15	326.268	311.954	340.582	1.09177	0.126667	0.129432	1	protein_coding	Akap10
ENSMUSG00000110206.1	22.9466	19.2141	26.6791	1.38851	0.473542	0.130056	1	protein_coding	Flt3l
ENSMUSG00000050315.13	1560.34	1513.44	1607.23	1.06198	0.0867517	0.130182	1	protein_coding	Synpo2
ENSMUSG00000021709.14	1401.62	1359.98	1443.26	1.06124	0.0857484	0.130267	1	protein_coding	Erbb2ip
ENSMUSG00000066441.14	313.597	298.47	328.724	1.10136	0.139288	0.130302	1	protein_coding	Rdh11
ENSMUSG00000074738.2	82.1666	88.9349	75.3983	0.847791	-0.238219	0.130345	1	protein_coding	B930041F14Rik
ENSMUSG00000035248.8	684.701	660.833	708.568	1.07224	0.100621	0.130398	1	protein_coding	Zcchc6
ENSMUSG00000041231.15	405.398	422.467	388.328	0.919192	-0.121562	0.13077	1	protein_coding	Ublcp1
ENSMUSG00000017830.15	12.2327	14.8174	9.6479	0.651119	-0.619007	0.131143	1	protein_coding	Dhx58
ENSMUSG00000087370.2	395.717	379.299	412.136	1.08657	0.119786	0.131174	1	protein_coding	Tmem170b
ENSMUSG00000020592.14	695.261	720.433	670.09	0.930121	-0.104509	0.131363	1	protein_coding	Sdc1
ENSMUSG00000039396.11	226.714	215.085	238.343	1.10813	0.148131	0.131384	1	protein_coding	Neil3
ENSMUSG00000016386.15	982.418	1018.94	945.892	0.928306	-0.107328	0.131406	1	protein_coding	Mpped2
ENSMUSG00000000276.11	253.031	240.921	265.141	1.10053	0.138199	0.131463	1	protein_coding	Dgke
ENSMUSG00000021728.7	171.581	181.491	161.67	0.890785	-0.16685	0.131547	1	protein_coding	Emb
ENSMUSG00000027961.7	693.707	668.558	718.857	1.07524	0.104653	0.131818	1	protein_coding	Lrrc39
ENSMUSG00000049691.8	1.53983	2.48377	0.595889	0.239913	-2.05941	0.132055	1	protein_coding	Nkx3-2
ENSMUSG00000027746.13	527.192	547.86	506.525	0.924551	-0.113175	0.132078	1	protein_coding	Ufm1
ENSMUSG00000095463.8	1123.48	1087.81	1159.16	1.0656	0.0916644	0.132148	1	protein_coding	Entpd4
ENSMUSG00000023353.13	812.984	839.648	786.319	0.936486	-0.0946712	0.132344	1	protein_coding	Agap3
ENSMUSG00000055945.7	5.7446	7.80204	3.68716	0.472589	-1.08134	0.132489	1	protein_coding	Prr18
ENSMUSG00000034336.3	62.9956	124.597	1.39395	0.0111877	-6.48195	0.132775	1	protein_coding	Ina
ENSMUSG00000056592.14	49.826	55.0614	44.5907	0.809835	-0.304301	0.13287	1	protein_coding	Zfp658
ENSMUSG00000028671.16	137.747	146.435	129.059	0.88134	-0.182229	0.132924	1	protein_coding	Gale
ENSMUSG00000030022.14	722.425	695.528	749.322	1.07734	0.107477	0.132996	1	protein_coding	Adamts9
ENSMUSG00000037358.6	0.609751	0	1.2195	Inf	Inf	0.133174	1	protein_coding	4930578C19Rik
ENSMUSG00000054978.3	30.3908	26.3836	34.3979	1.30376	0.382679	0.133297	1	protein_coding	Kbtbd13
ENSMUSG00000030243.16	300.545	286.94	314.15	1.09483	0.130708	0.133478	1	protein_coding	Recql
ENSMUSG00000026709.10	300.342	286.035	314.65	1.10004	0.137554	0.13355	1	protein_coding	Dars2
ENSMUSG00000039294.14	306.912	321.895	291.928	0.906905	-0.140977	0.133639	1	protein_coding	BC017643
ENSMUSG00000021763.16	225.259	213.509	237.01	1.11007	0.15065	0.133658	1	protein_coding	BC067074
ENSMUSG00000034160.13	2364.12	2302.87	2425.36	1.05319	0.0747643	0.133697	1	protein_coding	Ogt
ENSMUSG00000016346.17	12.9995	25.7979	0.201106	0.00779546	-7.00315	0.1338	1	protein_coding	Kcnq2
ENSMUSG00000031093.14	332.527	317.115	347.938	1.0972	0.133823	0.13388	1	protein_coding	Dock11
ENSMUSG00000020638.7	52.904	39.1334	66.6747	1.70378	0.768737	0.134371	1	protein_coding	Cmpk2
ENSMUSG00000027177.14	3218.52	3127.79	3309.25	1.05802	0.0813635	0.134534	1	protein_coding	Hipk3
ENSMUSG00000018189.12	357.556	372.958	342.155	0.91741	-0.124362	0.134536	1	protein_coding	Uchl5
ENSMUSG00000094114.1	91.9065	98.7014	85.1117	0.862315	-0.213714	0.134685	1	protein_coding	Gm21967
ENSMUSG00000063317.7	269.755	283.314	256.197	0.904287	-0.145147	0.134741	1	protein_coding	Usp31
ENSMUSG00000058669.7	0.600139	0	1.20028	Inf	Inf	0.134846	1	protein_coding	Nkx2-9
ENSMUSG00000021770.10	393.903	377.863	409.943	1.0849	0.117562	0.135202	1	protein_coding	Samd8
ENSMUSG00000022053.13	21.7656	33.0679	10.4632	0.316414	-1.66011	0.135372	1	protein_coding	Ebf2
ENSMUSG00000038280.12	321.296	306.952	335.64	1.09346	0.128904	0.13539	1	protein_coding	Ostm1
ENSMUSG00000098488.7	112.258	100.184	124.333	1.24104	0.311555	0.135396	1	protein_coding	Pla2g4b
ENSMUSG00000028456.18	854.312	824.931	883.693	1.07123	0.099272	0.135754	1	protein_coding	Unc13b
ENSMUSG00000051048.17	336.836	352.511	321.161	0.911068	-0.134369	0.135758	1	protein_coding	P4ha3
ENSMUSG00000039145.16	142.932	133.194	152.669	1.14622	0.196883	0.135774	1	protein_coding	Camk1d
ENSMUSG00000021408.14	214.995	226.542	203.447	0.898053	-0.155128	0.135797	1	protein_coding	Ripk1
ENSMUSG00000034518.13	477.365	457.788	496.942	1.08553	0.118399	0.135803	1	protein_coding	Hmgxb4
ENSMUSG00000053279.6	42.272	36.9994	47.5446	1.28501	0.361781	0.135949	1	protein_coding	Aldh1a1
ENSMUSG00000079049.8	0.977086	1.75307	0.201106	0.114717	-3.12385	0.135959	1	protein_coding	Serpinb1c
ENSMUSG00000010803.13	23.3846	19.5209	27.2483	1.39585	0.481147	0.136064	1	protein_coding	Gabra1
ENSMUSG00000026173.15	2.39499	3.53306	1.25692	0.355761	-1.49102	0.136175	1	protein_coding	Plcd4
ENSMUSG00000015806.12	470.918	488.454	453.383	0.928202	-0.10749	0.136332	1	protein_coding	Qdpr
ENSMUSG00000003863.18	43.4195	51.0532	35.7859	0.700954	-0.512609	0.136395	1	protein_coding	Ppfia3
ENSMUSG00000044033.16	3260.73	3154.68	3366.78	1.06723	0.0938773	0.136618	1	protein_coding	Ccdc141
ENSMUSG00000018507.16	74.1613	81.8178	66.5049	0.812841	-0.298954	0.136946	1	protein_coding	Trpv2
ENSMUSG00000036826.14	5.12921	7.22713	3.03129	0.419433	-1.25349	0.137005	1	protein_coding	Igflr1
ENSMUSG00000018566.14	380.793	362.072	399.513	1.10341	0.141965	0.13701	1	protein_coding	Slc2a4
ENSMUSG00000038065.13	173.548	183.803	163.292	0.888408	-0.170706	0.13701	1	protein_coding	Mturn
ENSMUSG00000023284.15	55.4078	50.0369	60.7787	1.21468	0.280574	0.137049	1	protein_coding	Zfp605
ENSMUSG00000031951.7	83.5382	76.8996	90.1768	1.17266	0.22978	0.137066	1	protein_coding	Tmem231
ENSMUSG00000022842.16	107.579	115.173	99.9852	0.868131	-0.204015	0.137091	1	protein_coding	Ece2
ENSMUSG00000060860.8	2635.48	2720.37	2550.58	0.937585	-0.0929789	0.137232	1	protein_coding	Ube2s
ENSMUSG00000036856.4	184.037	197.376	170.698	0.86484	-0.209494	0.137275	1	protein_coding	Wnt4
ENSMUSG00000061654.3	7.08537	9.11267	5.05806	0.555058	-0.84929	0.137381	1	protein_coding	Spry3
ENSMUSG00000025235.7	89.9593	97.094	82.8246	0.853035	-0.229323	0.137545	1	protein_coding	Bbs4
ENSMUSG00000022519.13	6522.71	6368.5	6676.91	1.04843	0.0682274	0.137623	1	protein_coding	Srl
ENSMUSG00000029563.16	280.281	294.261	266.302	0.904986	-0.144032	0.137624	1	protein_coding	Foxp2
ENSMUSG00000091227.1	0.705653	0	1.41131	Inf	Inf	0.137669	1	protein_coding	Gm3755
ENSMUSG00000027580.17	220.087	209.017	231.157	1.10593	0.145255	0.137671	1	protein_coding	Helz2
ENSMUSG00000094437.1	16.7718	11.5955	21.948	1.89279	0.920517	0.137867	1	protein_coding	Gm9830
ENSMUSG00000039633.6	177.285	167.694	186.877	1.1144	0.156263	0.137922	1	protein_coding	Lonrf1
ENSMUSG00000025404.15	1957.64	1904.9	2010.38	1.05537	0.0777527	0.137991	1	protein_coding	R3hdm2
ENSMUSG00000025579.14	2544.96	2479.2	2610.72	1.05305	0.0745745	0.138057	1	protein_coding	Gaa
ENSMUSG00000036306.12	76.481	83.8646	69.0975	0.823918	-0.279428	0.138162	1	protein_coding	Lzts1
ENSMUSG00000029804.16	881.104	838.095	924.113	1.10263	0.140955	0.138175	1	protein_coding	Herc3
ENSMUSG00000027784.10	509.04	527.958	490.121	0.928332	-0.107287	0.1383	1	protein_coding	Ppm1l
ENSMUSG00000022570.5	257.678	270.197	245.159	0.907334	-0.140294	0.138368	1	protein_coding	Tsta3
ENSMUSG00000044148.6	392.099	408.869	375.33	0.917973	-0.123476	0.138428	1	protein_coding	1810030O07Rik
ENSMUSG00000035864.14	26.3611	31.4017	21.3204	0.678958	-0.558605	0.138508	1	protein_coding	Syt1
ENSMUSG00000050751.14	91.4802	98.5961	84.3642	0.855655	-0.224899	0.13858	1	protein_coding	Pgbd5
ENSMUSG00000042350.13	519.665	499.818	539.513	1.07942	0.110255	0.138716	1	protein_coding	Arel1
ENSMUSG00000039458.14	426.29	409.267	443.314	1.08319	0.115286	0.139062	1	protein_coding	Mtmr12
ENSMUSG00000018481.9	1589.4	1545.36	1633.44	1.05699	0.0799637	0.139116	1	protein_coding	Appbp2
ENSMUSG00000023089.12	888.437	915.966	860.908	0.939892	-0.0894338	0.139193	1	protein_coding	Ndufa5
ENSMUSG00000026343.6	42.6516	37.906	47.3972	1.25039	0.322377	0.139198	1	protein_coding	Gpr39
ENSMUSG00000022658.10	48.5633	64.2509	32.8756	0.511675	-0.966699	0.139258	1	protein_coding	Tagln3
ENSMUSG00000059866.13	111.541	119.405	103.677	0.868278	-0.203771	0.139547	1	protein_coding	Tnip2
ENSMUSG00000050121.8	2.33422	1.16179	3.50664	3.01829	1.59373	0.139848	1	protein_coding	Opalin
ENSMUSG00000003352.13	375.771	397.204	354.337	0.892077	-0.16476	0.140107	1	protein_coding	Cacnb3
ENSMUSG00000045827.10	128.258	119.763	136.752	1.14185	0.191377	0.140112	1	protein_coding	Serpinb9
ENSMUSG00000037710.8	469.23	487.782	450.679	0.923935	-0.114136	0.140247	1	protein_coding	Cisd1
ENSMUSG00000029629.16	809.788	782.766	836.809	1.06904	0.0963178	0.140277	1	protein_coding	Phf14
ENSMUSG00000030739.18	9.51017	11.9247	7.09564	0.595037	-0.748949	0.140366	1	protein_coding	Myh14
ENSMUSG00000090125.3	9.45703	11.7444	7.16968	0.610478	-0.711989	0.140394	1	protein_coding	Pou3f1
ENSMUSG00000019849.10	1529.46	1482.05	1576.87	1.06397	0.0894627	0.140686	1	protein_coding	Prep
ENSMUSG00000034245.10	302.208	315.6	288.816	0.915134	-0.127945	0.140727	1	protein_coding	Hdac11
ENSMUSG00000025422.8	15.7076	19.564	11.8511	0.60576	-0.723181	0.14076	1	protein_coding	Agap2
ENSMUSG00000034009.14	282.312	268.889	295.736	1.09984	0.1373	0.140863	1	protein_coding	Rxfp1
ENSMUSG00000041654.15	181.055	170.222	191.888	1.12728	0.17285	0.141049	1	protein_coding	Slc39a11
ENSMUSG00000037692.14	1467.39	1517.25	1417.53	0.934276	-0.0980798	0.141061	1	protein_coding	Ahdc1
ENSMUSG00000079466.2	2.0174	4.03479	0	0	#NAME?	0.141142	1	protein_coding	Prdm12
ENSMUSG00000027577.14	6.21183	8.59572	3.82794	0.44533	-1.16705	0.141507	1	protein_coding	Chrna4
ENSMUSG00000060314.13	16.6805	20.1364	13.2246	0.65675	-0.606584	0.141522	1	protein_coding	Zfp941
ENSMUSG00000031849.8	42.8782	47.5668	38.1896	0.802862	-0.316776	0.14167	1	protein_coding	Comp
ENSMUSG00000028718.16	365.673	351.001	380.344	1.0836	0.11583	0.141816	1	protein_coding	Stil
ENSMUSG00000022035.5	385.827	401.496	370.157	0.921947	-0.117245	0.141902	1	protein_coding	Ccdc25
ENSMUSG00000027763.13	823.68	797.202	850.158	1.06643	0.0927855	0.142018	1	protein_coding	Mbnl1
ENSMUSG00000047824.13	779.732	807.493	751.971	0.931241	-0.102773	0.142199	1	protein_coding	Pygo2
ENSMUSG00000028451.12	1.52852	0.607413	2.44963	4.03288	2.01181	0.142235	1	protein_coding	1700022I11Rik
ENSMUSG00000050541.14	111.821	119.581	104.06	0.870209	-0.200566	0.142281	1	protein_coding	Adra1b
ENSMUSG00000022335.16	155.382	146.265	164.498	1.12466	0.169487	0.142294	1	protein_coding	Zfat
ENSMUSG00000044026.2	66.4751	60.3477	72.6024	1.20307	0.266718	0.143274	1	protein_coding	Slc35g1
ENSMUSG00000059288.13	425.476	408.599	442.353	1.08261	0.114514	0.143429	1	protein_coding	Cdyl
ENSMUSG00000054640.14	2612.07	2489.53	2734.6	1.09844	0.135453	0.143439	1	protein_coding	Slc8a1
ENSMUSG00000032374.14	1179.5	1126.63	1232.37	1.09385	0.129421	0.143657	1	protein_coding	Plod2
ENSMUSG00000004880.11	937.862	909.559	966.165	1.06223	0.0871023	0.144036	1	protein_coding	Lbr
ENSMUSG00000043635.12	70.8363	64.5173	77.1553	1.19589	0.25808	0.144112	1	protein_coding	Adamts3
ENSMUSG00000091563.8	14.4675	10.8524	18.0826	1.66623	0.736591	0.144322	1	protein_coding	Gm8108
ENSMUSG00000030259.12	915.803	887.454	944.151	1.06389	0.0893448	0.144351	1	protein_coding	Rassf8
ENSMUSG00000060961.14	291.208	277.709	304.707	1.09722	0.133849	0.144467	1	protein_coding	Slc4a4
ENSMUSG00000036591.15	1107.11	1073.85	1140.36	1.06194	0.0866997	0.14448	1	protein_coding	Arhgap21
ENSMUSG00000042650.3	2012.03	1959.02	2065.04	1.05412	0.0760337	0.144537	1	protein_coding	Alkbh5
ENSMUSG00000104043.1	0.61023	1.22046	0	0	#NAME?	0.144612	1	protein_coding	Gm6525
ENSMUSG00000021678.8	17.6932	20.7296	14.6569	0.707051	-0.500115	0.144615	1	protein_coding	F2rl1
ENSMUSG00000030763.7	255.71	268.109	243.31	0.907505	-0.140023	0.144885	1	protein_coding	Lcmt1
ENSMUSG00000020228.11	194.129	183.848	204.41	1.11184	0.152953	0.144981	1	protein_coding	Helb
ENSMUSG00000095687.1	333.852	348.375	319.33	0.916629	-0.125591	0.145014	1	protein_coding	Rnaset2a
ENSMUSG00000044037.15	57.0872	62.7364	51.438	0.819908	-0.286466	0.145491	1	protein_coding	Als2cl
ENSMUSG00000039199.5	167.94	177.207	158.673	0.89541	-0.159379	0.145519	1	protein_coding	Zdhhc1
ENSMUSG00000033751.5	507.732	525.308	490.157	0.933085	-0.0999189	0.1456	1	protein_coding	Gadd45gip1
ENSMUSG00000019797.10	304.146	317.253	291.04	0.917375	-0.124417	0.14563	1	protein_coding	1700021F05Rik
ENSMUSG00000026102.9	207.974	195.212	220.736	1.13075	0.17728	0.145855	1	protein_coding	Inpp1
ENSMUSG00000031176.8	666.202	643.293	689.111	1.07122	0.0992599	0.145922	1	protein_coding	Dynlt3
ENSMUSG00000034723.11	1282.99	1247.11	1318.88	1.05754	0.0807189	0.145993	1	protein_coding	Tmx4
ENSMUSG00000022867.9	808.054	781.952	834.155	1.06676	0.0932362	0.146042	1	protein_coding	Usp25
ENSMUSG00000047603.9	88.8243	95.6819	81.9667	0.856658	-0.223209	0.146163	1	protein_coding	Zfp235
ENSMUSG00000019997.11	1691.92	1568.01	1815.83	1.15805	0.211695	0.14641	1	protein_coding	Ctgf
ENSMUSG00000034459.8	4.97886	2.9391	7.01861	2.38801	1.25581	0.146505	1	protein_coding	Ifit1
ENSMUSG00000104824.1	2.09352	3.15417	1.03287	0.32746	-1.61061	0.146733	1	protein_coding	Gm21663
ENSMUSG00000053799.6	313.248	299.8	326.695	1.08971	0.123944	0.14674	1	protein_coding	Exoc6
ENSMUSG00000029249.15	963.289	933.488	993.09	1.06385	0.0892938	0.146785	1	protein_coding	Rest
ENSMUSG00000030607.7	79.6559	92.6485	66.6633	0.719529	-0.474875	0.146909	1	protein_coding	Acan
ENSMUSG00000030814.17	609.531	629.845	589.217	0.935496	-0.0961964	0.146959	1	protein_coding	Bcl7c
ENSMUSG00000071454.13	189.2	199.878	178.522	0.893154	-0.163019	0.147186	1	protein_coding	Dtnb
ENSMUSG00000028755.3	45.0793	49.7718	40.3869	0.811441	-0.301441	0.147267	1	protein_coding	Cda
ENSMUSG00000029659.16	51.2034	56.0462	46.3605	0.827184	-0.27372	0.147396	1	protein_coding	Medag
ENSMUSG00000040952.16	3430.2	3549.34	3311.05	0.932861	-0.100266	0.147485	1	protein_coding	Rps19
ENSMUSG00000008393.8	1399.41	1438.04	1360.79	0.946278	-0.0796641	0.147524	1	protein_coding	Carhsp1
ENSMUSG00000049037.8	6.23531	7.95883	4.51178	0.566889	-0.818861	0.147701	1	protein_coding	Clec4a1
ENSMUSG00000027674.16	4.96729	6.71565	3.21892	0.479315	-1.06095	0.147712	1	protein_coding	Pex5l
ENSMUSG00000032724.5	633.855	657.309	610.402	0.928638	-0.106812	0.147814	1	protein_coding	Abtb2
ENSMUSG00000031760.8	59.4992	53.8815	65.117	1.20852	0.273242	0.147826	1	protein_coding	Mt3
ENSMUSG00000040675.17	386.933	371.222	402.645	1.08465	0.117229	0.14802	1	protein_coding	Mthfd1l
ENSMUSG00000000148.17	231.556	242.621	220.491	0.908788	-0.137985	0.14819	1	protein_coding	Brat1
ENSMUSG00000045064.4	18.9851	21.9929	15.9774	0.726478	-0.461008	0.148195	1	protein_coding	Zc2hc1c
ENSMUSG00000053128.14	822.078	848.47	795.685	0.937787	-0.0926673	0.148379	1	protein_coding	Rnf26
ENSMUSG00000024665.7	560.369	534.75	585.989	1.09582	0.132008	0.148498	1	protein_coding	Fads2
ENSMUSG00000047953.6	21.1864	16.9691	25.4037	1.49705	0.582124	0.148615	1	protein_coding	Gp5
ENSMUSG00000029920.9	782.422	757.73	807.113	1.06517	0.0910861	0.148981	1	protein_coding	Smarcad1
ENSMUSG00000031479.9	520.27	539.385	501.155	0.929123	-0.106058	0.149114	1	protein_coding	Vps36
ENSMUSG00000076431.4	4104.48	4200.93	4008.03	0.954082	-0.0678153	0.149189	1	protein_coding	Sox4
ENSMUSG00000010122.14	392.255	375.87	408.641	1.08719	0.120602	0.149378	1	protein_coding	Slc47a1
ENSMUSG00000017548.15	1257.77	1222.28	1293.25	1.05806	0.0814274	0.149444	1	protein_coding	Suz12
ENSMUSG00000019194.14	45.5427	50.1143	40.9711	0.817554	-0.290614	0.149459	1	protein_coding	Scn1b
ENSMUSG00000055937.1	0.58422	1.16844	0	0	#NAME?	0.149648	1	protein_coding	Krt28
ENSMUSG00000040254.11	431.158	413.644	448.672	1.08468	0.11727	0.149697	1	protein_coding	Sema3d
ENSMUSG00000053830.3	4.55773	1.83796	7.2775	3.95956	1.98534	0.149974	1	protein_coding	Gm9923
ENSMUSG00000032727.13	462.77	445.621	479.919	1.07697	0.106974	0.150042	1	protein_coding	Mier3
ENSMUSG00000048096.7	63.9498	69.5731	58.3266	0.83835	-0.254376	0.150146	1	protein_coding	Lmod1
ENSMUSG00000001445.10	648.69	671.193	626.187	0.932946	-0.100134	0.150203	1	protein_coding	Mrpl10
ENSMUSG00000006442.10	628.85	652.627	605.073	0.927135	-0.109149	0.15022	1	protein_coding	Srm
ENSMUSG00000039737.11	178.693	188.898	168.487	0.891945	-0.164973	0.150225	1	protein_coding	Prkrip1
ENSMUSG00000038843.17	286.129	265.869	306.389	1.15241	0.204648	0.150316	1	protein_coding	Gcnt1
ENSMUSG00000022683.13	0.580644	1.16129	0	0	#NAME?	0.150373	1	protein_coding	Pla2g10
ENSMUSG00000043051.17	34.0417	29.9809	38.1025	1.27089	0.345844	0.150578	1	protein_coding	Disc1
ENSMUSG00000092192.7	9.27808	11.4767	7.07946	0.616855	-0.696996	0.150765	1	protein_coding	Dyx1c1
ENSMUSG00000021109.13	4183	4044.54	4321.45	1.06847	0.0955403	0.150911	1	protein_coding	Hif1a
ENSMUSG00000044250.7	56.9013	48.8752	64.9273	1.32843	0.409722	0.151054	1	protein_coding	Pced1b
ENSMUSG00000020116.7	441.144	457.984	424.305	0.926463	-0.110194	0.151292	1	protein_coding	Pno1
ENSMUSG00000036545.8	436.133	476.251	396.015	0.831527	-0.266165	0.151293	1	protein_coding	Adamts2
ENSMUSG00000003153.10	520.883	503.158	538.609	1.07046	0.0982267	0.151473	1	protein_coding	Slc2a3
ENSMUSG00000021094.9	269.545	256.33	282.76	1.10311	0.141573	0.151487	1	protein_coding	Dhrs7
ENSMUSG00000031600.10	419.303	435.579	403.028	0.92527	-0.112053	0.151521	1	protein_coding	Vps37a
ENSMUSG00000041997.16	1340.34	1302.01	1378.68	1.05888	0.0825458	0.151525	1	protein_coding	Tlk1
ENSMUSG00000070327.14	522.055	502.617	541.493	1.07735	0.107483	0.151731	1	protein_coding	Rnf213
ENSMUSG00000075588.6	43.3003	48.0295	38.5711	0.80307	-0.316402	0.151995	1	protein_coding	Hoxb2
ENSMUSG00000035678.7	24.8137	28.3326	21.2948	0.751603	-0.411958	0.152256	1	protein_coding	Tnfsf9
ENSMUSG00000045160.14	445.856	462.148	429.563	0.929494	-0.105483	0.152304	1	protein_coding	Bola3
ENSMUSG00000024044.16	2280.73	2221.74	2339.72	1.0531	0.0746491	0.152659	1	protein_coding	Epb41l3
ENSMUSG00000029190.19	954.761	925.298	984.224	1.06368	0.0890696	0.152763	1	protein_coding	D5Ertd579e
ENSMUSG00000103707.5	0.614964	1.22993	0	0	#NAME?	0.152899	1	protein_coding	Pcdha6
ENSMUSG00000031104.2	28.545	24.7359	32.354	1.30798	0.387338	0.152993	1	protein_coding	Rab33a
ENSMUSG00000007440.10	0.615724	1.23145	0	0	#NAME?	0.153012	1	protein_coding	Pcdha11
ENSMUSG00000000581.8	448.585	466.139	431.031	0.924682	-0.112971	0.153058	1	protein_coding	C1d
ENSMUSG00000062760.10	35.2241	39.9944	30.4537	0.761448	-0.393182	0.153314	1	protein_coding	1810041L15Rik
ENSMUSG00000053470.13	926.032	898.686	953.378	1.06086	0.0852312	0.153956	1	protein_coding	Kdm3a
ENSMUSG00000052560.15	94.9079	88.2307	101.585	1.15136	0.203337	0.154017	1	protein_coding	Cpne8
ENSMUSG00000028573.18	32.4533	28.451	36.4557	1.28135	0.357669	0.154041	1	protein_coding	Fggy
ENSMUSG00000030500.6	11.8065	23.4113	0.201641	0.00861299	-6.85927	0.154135	1	protein_coding	Slc17a6
ENSMUSG00000092086.1	7.19612	9.85607	4.53618	0.460243	-1.11953	0.154416	1	protein_coding	Gm6793
ENSMUSG00000046378.11	0.607153	1.21431	0	0	#NAME?	0.154536	1	protein_coding	Asphd1
ENSMUSG00000020143.15	26.4053	29.9657	22.8448	0.762366	-0.391444	0.154835	1	protein_coding	Dock2
ENSMUSG00000001473.6	1123.42	1156.87	1089.98	0.942183	-0.0859212	0.154853	1	protein_coding	Tubb6
ENSMUSG00000061601.15	26.9687	34.5445	19.393	0.56139	-0.832924	0.154979	1	protein_coding	Pclo
ENSMUSG00000005823.8	262.781	275.47	250.091	0.907871	-0.139442	0.154985	1	protein_coding	Gpr108
ENSMUSG00000079243.2	4145.09	4045.15	4245.04	1.04942	0.0695867	0.155007	1	protein_coding	Xirp1
ENSMUSG00000058152.7	11.994	14.4097	9.57822	0.664706	-0.589212	0.155312	1	protein_coding	Chsy3
ENSMUSG00000030376.8	146.101	157.126	135.076	0.859668	-0.218148	0.155591	1	protein_coding	Slc8a2
ENSMUSG00000033703.8	185.356	195.283	175.429	0.898334	-0.154677	0.155747	1	protein_coding	Fuk
ENSMUSG00000038072.14	416.681	400.319	433.043	1.08174	0.11336	0.156087	1	protein_coding	Galnt11
ENSMUSG00000008496.19	30.3441	33.912	26.7761	0.789578	-0.340846	0.156209	1	protein_coding	Pou2f2
ENSMUSG00000034906.15	775.438	751.389	799.487	1.06401	0.0895136	0.156258	1	protein_coding	Ncaph
ENSMUSG00000024613.16	984.48	1017.83	951.134	0.934476	-0.097771	0.156271	1	protein_coding	Tcof1
ENSMUSG00000007653.12	11.6479	9.31313	13.9827	1.5014	0.586306	0.156336	1	protein_coding	Gabrb2
ENSMUSG00000020453.17	708.753	732.902	684.604	0.934099	-0.0983523	0.156401	1	protein_coding	Patz1
ENSMUSG00000024780.6	362.209	347.387	377.03	1.08533	0.118136	0.156877	1	protein_coding	Cdc37l1
ENSMUSG00000025318.13	7.32977	13.2803	1.37922	0.103854	-3.26737	0.156953	1	protein_coding	Jph3
ENSMUSG00000054034.10	157.054	147.911	166.197	1.12363	0.168164	0.156993	1	protein_coding	Tceal5
ENSMUSG00000032531.15	1491.74	1450.17	1533.3	1.05733	0.080419	0.157036	1	protein_coding	Amotl2
ENSMUSG00000030101.15	327.503	313.146	341.859	1.09169	0.126564	0.157332	1	protein_coding	Sumf1
ENSMUSG00000061911.14	4.17498	8.34996	0	0	#NAME?	0.157376	1	protein_coding	Myt1l
ENSMUSG00000049929.7	176.005	166.494	185.517	1.11426	0.156085	0.157558	1	protein_coding	Lpar4
ENSMUSG00000020620.14	45.7402	41.3338	50.1467	1.21321	0.278833	0.157639	1	protein_coding	Abca8b
ENSMUSG00000027858.13	933.547	905.397	961.698	1.06218	0.0870339	0.157665	1	protein_coding	Tspan2
ENSMUSG00000079478.8	306.039	322.146	289.931	0.899997	-0.152008	0.157734	1	protein_coding	Sssca1
ENSMUSG00000040260.7	880.102	852.303	907.901	1.06523	0.0911687	0.157774	1	protein_coding	Daam2
ENSMUSG00000021876.14	164.236	173.646	154.826	0.891616	-0.165505	0.157816	1	protein_coding	Rnase4
ENSMUSG00000022485.3	3.85566	7.27872	0.432594	0.0594326	-4.0726	0.157935	1	protein_coding	Hoxc5
ENSMUSG00000034858.15	210.648	199.869	221.427	1.10786	0.147779	0.158154	1	protein_coding	Fam214a
ENSMUSG00000020990.4	98.0695	91.2274	104.912	1.15	0.201635	0.158159	1	protein_coding	Cdkl1
ENSMUSG00000043388.8	18.4677	24.0784	12.8569	0.533958	-0.905201	0.158248	1	protein_coding	Tmem130
ENSMUSG00000054199.16	1009.22	1039.22	979.227	0.942272	-0.0857844	0.158302	1	protein_coding	Gon4l
ENSMUSG00000040649.15	154.884	165.704	144.065	0.869413	-0.201887	0.158725	1	protein_coding	Rimklb
ENSMUSG00000026890.19	24.4234	27.6973	21.1494	0.76359	-0.38913	0.158775	1	protein_coding	Lhx6
ENSMUSG00000014778.10	397.738	382.098	413.379	1.08187	0.113521	0.158844	1	protein_coding	Fhod1
ENSMUSG00000063364.10	5.24503	6.9146	3.57546	0.517088	-0.951518	0.158919	1	protein_coding	3300002I08Rik
ENSMUSG00000050511.1	41.0152	36.8856	45.1449	1.22392	0.291505	0.158983	1	protein_coding	Oprd1
ENSMUSG00000025486.17	232.32	243.14	221.501	0.911001	-0.134475	0.159052	1	protein_coding	Sirt3
ENSMUSG00000016487.15	1369.94	1333.33	1406.55	1.05492	0.0771355	0.159134	1	protein_coding	Ppfibp1
ENSMUSG00000047330.8	23.3393	26.658	20.0206	0.751018	-0.413081	0.159497	1	protein_coding	Kcne4
ENSMUSG00000051498.6	11.2466	13.5437	8.94954	0.660791	-0.597734	0.159517	1	protein_coding	Tlr6
ENSMUSG00000002265.16	5306.42	5178.93	5433.9	1.04923	0.069336	0.159529	1	protein_coding	Peg3
ENSMUSG00000067276.5	4394.86	4287.88	4501.85	1.0499	0.0702544	0.159668	1	protein_coding	Capn6
ENSMUSG00000042102.6	3.06027	4.31829	1.80226	0.417355	-1.26065	0.159771	1	protein_coding	Dmgdh
ENSMUSG00000023393.15	11.2214	13.5626	8.88017	0.654756	-0.61097	0.159811	1	protein_coding	Slc17a9
ENSMUSG00000001082.12	362.291	347.134	377.448	1.08733	0.120786	0.159858	1	protein_coding	Mfsd10
ENSMUSG00000034701.9	4.06654	8.13308	0	0	#NAME?	0.159935	1	protein_coding	Neurod1
ENSMUSG00000030122.12	3411.56	3488.32	3334.81	0.955994	-0.0649258	0.159935	1	protein_coding	Ptms
ENSMUSG00000068263.11	5.19533	6.77247	3.61819	0.534249	-0.904415	0.160125	1	protein_coding	Efcc1
ENSMUSG00000020843.15	306.804	321.807	291.8	0.906754	-0.141216	0.160323	1	protein_coding	Timm22
ENSMUSG00000024325.8	277.913	290.356	265.471	0.914295	-0.129269	0.160345	1	protein_coding	Ring1
ENSMUSG00000049164.6	251.654	240.299	263.009	1.09451	0.130283	0.160634	1	protein_coding	Zfp518a
ENSMUSG00000045689.3	11.6965	9.41832	13.9746	1.48377	0.56927	0.160656	1	protein_coding	Pcdhb4
ENSMUSG00000020289.15	260.612	248.917	272.307	1.09397	0.129569	0.160703	1	protein_coding	Nprl3
ENSMUSG00000050132.13	5.47971	8.12323	2.8362	0.349146	-1.5181	0.16072	1	protein_coding	Sarm1
ENSMUSG00000018347.16	125.214	133.066	117.362	0.881979	-0.181184	0.160787	1	protein_coding	Zkscan6
ENSMUSG00000038518.15	1049.67	1020	1079.34	1.05818	0.0815815	0.160841	1	protein_coding	Jarid2
ENSMUSG00000074656.12	2221.89	2275.71	2168.07	0.952703	-0.0699015	0.160904	1	protein_coding	Eif2s2
ENSMUSG00000023906.2	0.597601	1.1952	0	0	#NAME?	0.160939	1	protein_coding	Cldn6
ENSMUSG00000057914.15	657.327	635.748	678.907	1.06789	0.094759	0.161065	1	protein_coding	Cacnb2
ENSMUSG00000044502.16	622.496	642.357	602.635	0.938162	-0.0920906	0.161087	1	protein_coding	Bod1
ENSMUSG00000039218.16	9893.33	9689.23	10097.4	1.04213	0.0595363	0.161122	1	protein_coding	Srrm2
ENSMUSG00000029869.7	80.4825	86.6281	74.3369	0.858115	-0.220757	0.161208	1	protein_coding	Ephb6
ENSMUSG00000073680.2	134.709	126.192	143.226	1.13499	0.182681	0.161303	1	protein_coding	Tmem88b
ENSMUSG00000019916.14	1150.42	1109.74	1191.09	1.07331	0.102061	0.161409	1	protein_coding	P4ha1
ENSMUSG00000107283.3	533.235	551.676	514.794	0.933146	-0.0998259	0.161487	1	protein_coding	Mpv17
ENSMUSG00000048450.10	82.4322	88.6987	76.1657	0.858701	-0.219772	0.161546	1	protein_coding	Msx1
ENSMUSG00000021495.8	700.113	722.237	677.988	0.938734	-0.0912113	0.16156	1	protein_coding	Fam193b
ENSMUSG00000095139.2	1.72919	2.67505	0.783328	0.292827	-1.77188	0.161614	1	protein_coding	Pou3f2
ENSMUSG00000017715.11	360.414	374.993	345.834	0.922242	-0.116783	0.161616	1	protein_coding	Pgs1
ENSMUSG00000032239.9	333.051	346.42	319.682	0.922816	-0.115885	0.161717	1	protein_coding	Rp9
ENSMUSG00000021375.9	2029.29	1976.76	2081.83	1.05315	0.0747168	0.161737	1	protein_coding	Kif13a
ENSMUSG00000005043.13	239.761	227.954	251.569	1.1036	0.142215	0.162089	1	protein_coding	Sgsh
ENSMUSG00000011831.16	792.078	766.752	817.405	1.06606	0.0922921	0.162089	1	protein_coding	Evi5
ENSMUSG00000055254.14	108.239	143.801	72.6777	0.505405	-0.984489	0.162253	1	protein_coding	Ntrk2
ENSMUSG00000033182.12	92.6342	86.2656	99.0028	1.14765	0.198684	0.162395	1	protein_coding	Kbtbd12
ENSMUSG00000017412.15	14.6571	12.0294	17.2848	1.43688	0.522935	0.162437	1	protein_coding	Cacnb4
ENSMUSG00000032965.10	146.853	138.219	155.487	1.12493	0.169834	0.162548	1	protein_coding	Ift57
ENSMUSG00000028478.18	1273.45	1306.8	1240.1	0.948955	-0.0755889	0.162584	1	protein_coding	Clta
ENSMUSG00000023110.12	1038.05	1068.31	1007.78	0.943341	-0.0841493	0.162609	1	protein_coding	Prmt5
ENSMUSG00000042686.5	170.684	161.534	179.833	1.11328	0.154815	0.162751	1	protein_coding	Jph1
ENSMUSG00000028373.16	34.1216	47.0459	21.1973	0.450566	-1.15019	0.162832	1	protein_coding	Astn2
ENSMUSG00000048616.4	31.2065	35.0789	27.3341	0.779217	-0.359903	0.162904	1	protein_coding	Nog
ENSMUSG00000023106.15	640.062	659.62	620.503	0.940697	-0.0881978	0.163071	1	protein_coding	Denr
ENSMUSG00000022309.8	1016.94	963.235	1070.65	1.11151	0.152527	0.163088	1	protein_coding	Angpt1
ENSMUSG00000037826.5	479.064	461.399	496.729	1.07657	0.106442	0.163154	1	protein_coding	Ppm1k
ENSMUSG00000026553.17	4553.73	4451.12	4656.34	1.0461	0.0650276	0.163486	1	protein_coding	Copa
ENSMUSG00000073650.8	5.08004	3.47156	6.68852	1.92666	0.946105	0.16363	1	protein_coding	Catip
ENSMUSG00000037822.12	697.61	720.583	674.637	0.936238	-0.095053	0.163723	1	protein_coding	Smim14
ENSMUSG00000020496.8	1945.73	2000.75	1890.7	0.944996	-0.0816206	0.16389	1	protein_coding	Rnf187
ENSMUSG00000061414.7	4.40135	2.85136	5.95134	2.0872	1.06157	0.164421	1	protein_coding	Cracr2a
ENSMUSG00000047649.9	297.296	312.725	281.867	0.901324	-0.149882	0.164541	1	protein_coding	Cd3eap
ENSMUSG00000034300.16	723.264	746.744	699.785	0.937115	-0.0937021	0.164637	1	protein_coding	Fam53c
ENSMUSG00000025234.11	1888.21	1841.02	1935.4	1.05127	0.0721288	0.164666	1	protein_coding	Arih1
ENSMUSG00000073062.3	149.714	141.193	158.235	1.1207	0.164401	0.164703	1	protein_coding	Zxdb
ENSMUSG00000024083.15	2158.59	2105.79	2211.38	1.05014	0.0705854	0.164785	1	protein_coding	Pja2
ENSMUSG00000034880.6	371.358	387.414	355.301	0.917107	-0.124838	0.164853	1	protein_coding	Mrpl34
ENSMUSG00000034911.7	106.378	98.8476	113.909	1.15237	0.204608	0.165081	1	protein_coding	Ushbp1
ENSMUSG00000025277.13	89.9689	83.25	96.6879	1.16142	0.215885	0.165139	1	protein_coding	Abhd6
ENSMUSG00000020186.6	1825.22	1876.67	1773.77	0.945168	-0.0813574	0.165354	1	protein_coding	Csrp2
ENSMUSG00000030247.9	63.1067	68.816	57.3974	0.834071	-0.261758	0.165482	1	protein_coding	Kcnj8
ENSMUSG00000032537.14	39.478	43.9907	34.9652	0.794832	-0.331278	0.16557	1	protein_coding	Ephb1
ENSMUSG00000015090.13	21.6701	25.1505	18.1897	0.723233	-0.467467	0.165711	1	protein_coding	Ptgds
ENSMUSG00000000202.9	0.709195	1.41839	0	0	#NAME?	0.165793	1	protein_coding	Btbd17
ENSMUSG00000037035.5	58.2065	63.3373	53.0757	0.837984	-0.255005	0.166095	1	protein_coding	Inhbb
ENSMUSG00000027555.8	56.3091	61.8753	50.743	0.820085	-0.286155	0.166187	1	protein_coding	Car13
ENSMUSG00000040040.16	132.019	140.009	124.03	0.885869	-0.174835	0.166455	1	protein_coding	Ift88
ENSMUSG00000022353.9	1928.41	1877.42	1979.4	1.05432	0.0763121	0.166532	1	protein_coding	Mtss1
ENSMUSG00000037553.14	344.472	358.318	330.626	0.922715	-0.116043	0.166583	1	protein_coding	Zdhhc18
ENSMUSG00000001962.8	439.351	422.915	455.787	1.07773	0.107993	0.166661	1	protein_coding	Fam50a
ENSMUSG00000037204.6	208.614	218.902	198.325	0.905998	-0.14242	0.167002	1	protein_coding	Atg101
ENSMUSG00000030218.2	869.954	801.283	938.626	1.1714	0.228239	0.1671	1	protein_coding	Mgp
ENSMUSG00000038591.3	5.47275	7.01943	3.92608	0.559316	-0.838264	0.167275	1	protein_coding	Colec10
ENSMUSG00000055368.14	1.48351	2.39223	0.574791	0.240274	-2.05724	0.167356	1	protein_coding	Slc6a2
ENSMUSG00000037221.13	184.446	193.631	175.261	0.905127	-0.143808	0.167428	1	protein_coding	Mospd3
ENSMUSG00000037139.15	4.30023	5.71439	2.88607	0.505052	-0.985495	0.167528	1	protein_coding	Myom3
ENSMUSG00000027419.9	3.564	7.128	0	0	#NAME?	0.167552	1	protein_coding	Pcsk2
ENSMUSG00000040464.15	268.613	256.422	280.803	1.09508	0.131039	0.167853	1	protein_coding	Gtpbp10
ENSMUSG00000020922.11	824.538	849.789	799.287	0.940571	-0.0883908	0.1679	1	protein_coding	Lsm12
ENSMUSG00000024806.3	2.31637	3.41576	1.21699	0.356287	-1.48889	0.167937	1	protein_coding	Mlana
ENSMUSG00000057895.11	136.094	128.056	144.131	1.12553	0.170599	0.167957	1	protein_coding	Zfp105
ENSMUSG00000079173.11	7.57163	9.41343	5.72982	0.608685	-0.716231	0.167977	1	protein_coding	Zan
ENSMUSG00000032511.17	1733.03	1688.47	1777.6	1.05279	0.0742171	0.168007	1	protein_coding	Scn5a
ENSMUSG00000025907.14	578.498	559.142	597.854	1.06923	0.0965781	0.168024	1	protein_coding	Rb1cc1
ENSMUSG00000073608.4	0.920512	1.63992	0.201106	0.122632	-3.02759	0.168139	1	protein_coding	Gm6086
ENSMUSG00000031952.4	0.916712	1.61865	0.214774	0.132687	-2.9139	0.168646	1	protein_coding	Chst5
ENSMUSG00000059588.13	723.627	700.662	746.592	1.06555	0.091601	0.168694	1	protein_coding	Calcrl
ENSMUSG00000098022.7	48.0465	53.8045	42.2885	0.785966	-0.347462	0.168904	1	protein_coding	Zfp82
ENSMUSG00000007207.10	272.385	288.059	256.711	0.891175	-0.16622	0.169075	1	protein_coding	Stx1a
ENSMUSG00000034235.16	288.677	275.886	301.467	1.09272	0.127928	0.169135	1	protein_coding	Usp54
ENSMUSG00000029843.4	30.2978	34.1233	26.4722	0.775782	-0.366276	0.169263	1	protein_coding	Slc13a4
ENSMUSG00000010086.17	14.984	20.1437	9.82437	0.487715	-1.03589	0.1694	1	protein_coding	Rnf112
ENSMUSG00000050164.10	0.909664	1.60151	0.21782	0.136009	-2.87822	0.169596	1	protein_coding	Mchr1
ENSMUSG00000074166.7	76.2903	70.3015	82.2791	1.17037	0.226969	0.169659	1	protein_coding	AW146154
ENSMUSG00000020170.3	690.507	669.163	711.851	1.06379	0.0892174	0.169738	1	protein_coding	Frs2
ENSMUSG00000073555.1	6.12348	7.83056	4.4164	0.563995	-0.826246	0.169908	1	protein_coding	Gm4951
ENSMUSG00000033044.12	15.2138	12.5513	17.8763	1.42426	0.510208	0.169918	1	protein_coding	Dhrs7c
ENSMUSG00000020477.10	369.1	383.397	354.803	0.925419	-0.111821	0.169967	1	protein_coding	Mrps24
ENSMUSG00000033350.7	213.213	224.36	202.066	0.900634	-0.150987	0.170034	1	protein_coding	Chst2
ENSMUSG00000028591.11	1.73171	0.797685	2.66574	3.34184	1.74064	0.17005	1	protein_coding	Pramef12
ENSMUSG00000045498.1	14.5193	17.2739	11.7647	0.681071	-0.554123	0.170069	1	protein_coding	Pcdhb3
ENSMUSG00000095562.7	297.445	332.061	262.83	0.79151	-0.33732	0.170246	1	protein_coding	Gm21887
ENSMUSG00000039754.10	109.062	116.259	101.864	0.876182	-0.190697	0.170267	1	protein_coding	Alkbh4
ENSMUSG00000038633.5	1269.66	1235.28	1304.04	1.05566	0.0781443	0.170282	1	protein_coding	Degs1
ENSMUSG00000020537.9	558.333	577.781	538.884	0.932679	-0.100547	0.1704	1	protein_coding	Drg2
ENSMUSG00000046854.16	2.2707	3.38385	1.15755	0.34208	-1.5476	0.17044	1	protein_coding	Pip5kl1
ENSMUSG00000030203.17	809.48	785.493	833.468	1.06108	0.0855284	0.170645	1	protein_coding	Dusp16
ENSMUSG00000059586.9	402.177	417.125	387.228	0.928327	-0.107295	0.170668	1	protein_coding	Nsmce2
ENSMUSG00000022505.8	528.404	509.534	547.274	1.07407	0.103083	0.170813	1	protein_coding	Emp2
ENSMUSG00000033966.7	1.2135	2.02479	0.402213	0.198644	-2.33174	0.170939	1	protein_coding	Cdkl4
ENSMUSG00000024456.16	645.552	624.418	666.686	1.06769	0.0944943	0.171059	1	protein_coding	Diaph1
ENSMUSG00000029370.10	3.79173	5.03087	2.55258	0.507384	-0.97885	0.171594	1	protein_coding	Rassf6
ENSMUSG00000068196.4	52.8085	47.8788	57.7382	1.20592	0.27014	0.171702	1	protein_coding	Col8a1
ENSMUSG00000052151.11	101.465	108.586	94.3438	0.868836	-0.202844	0.171833	1	protein_coding	Plpp2
ENSMUSG00000026600.12	939.551	914.115	964.987	1.05565	0.0781339	0.171837	1	protein_coding	Soat1
ENSMUSG00000024960.8	705.607	729.282	681.933	0.935074	-0.0968472	0.171996	1	protein_coding	Plcb3
ENSMUSG00000018171.9	666.664	645.449	687.879	1.06574	0.0918513	0.172206	1	protein_coding	Vmp1
ENSMUSG00000022323.11	65.7483	71.2212	60.2754	0.846313	-0.240736	0.172279	1	protein_coding	Rida
ENSMUSG00000032575.16	1137.84	1183.29	1092.38	0.923172	-0.115328	0.172473	1	protein_coding	Manf
ENSMUSG00000076437.10	866.146	891.127	841.165	0.943935	-0.0832413	0.172484	1	protein_coding	2700094K13Rik
ENSMUSG00000038578.15	178.648	168.89	188.407	1.11556	0.157763	0.172638	1	protein_coding	Susd1
ENSMUSG00000060843.11	263.416	252.472	274.361	1.0867	0.119953	0.172688	1	protein_coding	Ctnna3
ENSMUSG00000034111.5	171.247	159.926	182.568	1.14158	0.191029	0.172743	1	protein_coding	Tmed8
ENSMUSG00000035896.4	1.19539	1.98856	0.402213	0.202263	-2.30569	0.172816	1	protein_coding	Rnase1
ENSMUSG00000022200.7	1288.61	1254.73	1322.5	1.05401	0.0758927	0.172905	1	protein_coding	Golph3
ENSMUSG00000063383.5	49.0796	53.537	44.6223	0.833484	-0.262773	0.172935	1	protein_coding	Zfp947
ENSMUSG00000055409.14	10.9045	13.1886	8.62038	0.653626	-0.613463	0.172971	1	protein_coding	Nell1
ENSMUSG00000019082.18	308.12	320.729	295.51	0.921369	-0.11815	0.173008	1	protein_coding	Slc25a22
ENSMUSG00000046032.16	620.207	640.988	599.426	0.93516	-0.0967147	0.173145	1	protein_coding	Snx12
ENSMUSG00000034452.7	3.31074	4.56093	2.06055	0.451782	-1.1463	0.173166	1	protein_coding	Slc24a1
ENSMUSG00000032312.6	1040.98	1069.69	1012.27	0.946316	-0.0796053	0.173258	1	protein_coding	Csk
ENSMUSG00000095440.1	114.683	124.011	105.355	0.849561	-0.23521	0.173282	1	protein_coding	Fignl2
ENSMUSG00000052488.6	1422.49	1461.16	1383.82	0.94707	-0.0784572	0.173414	1	protein_coding	Cherp
ENSMUSG00000049090.2	939.954	911.674	968.234	1.06204	0.0868379	0.173443	1	protein_coding	Zadh2
ENSMUSG00000026174.9	693.656	716.532	670.781	0.93615	-0.0951889	0.173481	1	protein_coding	Rqcd1
ENSMUSG00000051864.9	258.617	269.985	247.248	0.915783	-0.126922	0.173607	1	protein_coding	Tbc1d22a
ENSMUSG00000025316.16	417.381	433.388	401.374	0.926133	-0.110709	0.173645	1	protein_coding	Banp
ENSMUSG00000059439.15	231.932	220.619	243.244	1.10255	0.14085	0.173689	1	protein_coding	Bcas3
ENSMUSG00000002763.16	432.379	447.685	417.073	0.931621	-0.102185	0.173692	1	protein_coding	Pex6
ENSMUSG00000033963.16	0.88022	1.54567	0.214774	0.138952	-2.84734	0.173712	1	protein_coding	Fancd2os
ENSMUSG00000040658.6	103.892	110.668	97.1163	0.877548	-0.18845	0.173744	1	protein_coding	Dnph1
ENSMUSG00000045969.8	584.523	603.507	565.539	0.937087	-0.093745	0.173922	1	protein_coding	Ing1
ENSMUSG00000095304.8	4.6933	8.11109	1.27551	0.157255	-2.66882	0.173933	1	protein_coding	Plac9a
ENSMUSG00000078154.3	55.6626	62.729	48.5962	0.774701	-0.368289	0.174033	1	protein_coding	Gm12184
ENSMUSG00000031367.15	291.632	305.815	277.448	0.907242	-0.140441	0.174088	1	protein_coding	Ap1s2
ENSMUSG00000031264.13	17.1533	14.3312	19.9753	1.39384	0.479061	0.174155	1	protein_coding	Btk
ENSMUSG00000045629.7	148.302	139.65	156.954	1.12391	0.168523	0.174214	1	protein_coding	Sh3tc2
ENSMUSG00000049112.9	2.7802	3.9708	1.58961	0.400324	-1.32076	0.174242	1	protein_coding	Oxtr
ENSMUSG00000039703.15	1252.12	1285.98	1218.26	0.947341	-0.0780448	0.174293	1	protein_coding	Nploc4
ENSMUSG00000026255.15	2.77231	3.88986	1.65475	0.425401	-1.2331	0.174607	1	protein_coding	Efhd1
ENSMUSG00000078954.9	30.0701	26.4563	33.6839	1.27319	0.348448	0.174793	1	protein_coding	Arhgap8
ENSMUSG00000053985.10	75.3123	69.661	80.9636	1.16225	0.216924	0.174867	1	protein_coding	Zfp14
ENSMUSG00000032350.8	295.816	282.939	308.693	1.09102	0.125679	0.174886	1	protein_coding	Gclc
ENSMUSG00000027901.12	25.8682	22.4901	29.2463	1.3004	0.37896	0.174886	1	protein_coding	Dennd2d
ENSMUSG00000061759.15	277.306	265.481	289.131	1.08908	0.123115	0.174891	1	protein_coding	Armt1
ENSMUSG00000039533.8	2.11777	4.23554	0	0	#NAME?	0.174933	1	protein_coding	Mmd2
ENSMUSG00000040123.16	476.927	460.855	492.998	1.06975	0.097268	0.174943	1	protein_coding	Zmym5
ENSMUSG00000044337.5	912.547	837.034	988.061	1.18043	0.239313	0.175073	1	protein_coding	Ackr3
ENSMUSG00000022322.8	407.694	393.587	421.802	1.07169	0.0998831	0.175137	1	protein_coding	Shcbp1
ENSMUSG00000025089.15	153.37	171.918	134.822	0.784227	-0.350658	0.175328	1	protein_coding	Gfra1
ENSMUSG00000020723.3	66.8497	81.7858	51.9135	0.63475	-0.65574	0.175462	1	protein_coding	Cacng4
ENSMUSG00000040183.13	153.737	162.732	144.741	0.889444	-0.169024	0.175579	1	protein_coding	Ankrd6
ENSMUSG00000044308.17	1207.16	1174.78	1239.53	1.05512	0.0774086	0.17565	1	protein_coding	Ubr3
ENSMUSG00000034863.7	259.324	271.087	247.561	0.913214	-0.130976	0.175844	1	protein_coding	Ano8
ENSMUSG00000025612.5	679.139	657.726	700.552	1.06511	0.0910052	0.175992	1	protein_coding	Bach1
ENSMUSG00000042797.9	19.139	22.0424	16.2355	0.736557	-0.441131	0.176231	1	protein_coding	Aqp11
ENSMUSG00000016918.15	1454.01	1543.62	1364.4	0.883896	-0.178052	0.176314	1	protein_coding	Sulf1
ENSMUSG00000032470.16	202.853	213.25	192.456	0.90249	-0.148018	0.176459	1	protein_coding	Mras
ENSMUSG00000034686.7	20.1457	23.055	17.2364	0.747621	-0.419621	0.176561	1	protein_coding	Prr7
ENSMUSG00000028015.3	191.903	182.558	201.247	1.10237	0.140612	0.17659	1	protein_coding	Ctso
ENSMUSG00000035232.8	1272.1	1238.66	1305.54	1.054	0.0758729	0.176611	1	protein_coding	Pdk3
ENSMUSG00000073616.10	441.512	457.351	425.673	0.930736	-0.103556	0.176703	1	protein_coding	Myeov2
ENSMUSG00000069911.10	15.8128	18.6304	12.9953	0.697528	-0.519677	0.17677	1	protein_coding	Fam196b
ENSMUSG00000056947.5	8.35413	15.8946	0.813709	0.0511942	-4.28788	0.17678	1	protein_coding	Mab21l1
ENSMUSG00000054932.6	14.6791	21.0645	8.29366	0.393726	-1.34473	0.176795	1	protein_coding	Afp
ENSMUSG00000040856.17	1324.49	1400.34	1248.63	0.891659	-0.165436	0.176848	1	protein_coding	Dlk1
ENSMUSG00000028136.15	896.45	870.092	922.808	1.06059	0.084862	0.176982	1	protein_coding	Snx27
ENSMUSG00000085793.1	117.994	110.189	125.799	1.14167	0.191148	0.177003	1	protein_coding	Lin52
ENSMUSG00000024792.8	237.319	248.085	226.552	0.913203	-0.130993	0.177113	1	protein_coding	Zfpl1
ENSMUSG00000022742.5	630.638	610.339	650.936	1.06652	0.0929053	0.177114	1	protein_coding	Cpox
ENSMUSG00000051147.9	31.4997	35.4358	27.5635	0.777845	-0.362446	0.177289	1	protein_coding	Nat2
ENSMUSG00000056569.10	3.96974	7.93948	0	0	#NAME?	0.177382	1	protein_coding	Mpz
ENSMUSG00000026981.15	1.15214	1.90645	0.397829	0.208676	-2.26067	0.177512	1	protein_coding	Il1rn
ENSMUSG00000024500.18	7.63113	11.5864	3.6759	0.317261	-1.65626	0.17765	1	protein_coding	Ppp2r2b
ENSMUSG00000047945.6	4062.88	4162	3963.77	0.952372	-0.0704029	0.177685	1	protein_coding	Marcksl1
ENSMUSG00000071561.2	1.14815	1.87737	0.418926	0.223146	-2.16394	0.177961	1	protein_coding	BC100530
ENSMUSG00000075467.4	474.091	490.326	457.857	0.933782	-0.0988427	0.178134	1	protein_coding	Dnlz
ENSMUSG00000030055.16	189.496	201.096	177.895	0.88463	-0.176854	0.178168	1	protein_coding	Rab43
ENSMUSG00000048540.8	11.6863	22.9779	0.394783	0.017181	-5.86304	0.178198	1	protein_coding	Nhlh2
ENSMUSG00000053441.4	578.9	552.257	605.543	1.09649	0.132889	0.178202	1	protein_coding	Adamts19
ENSMUSG00000029875.4	19.4508	22.5127	16.389	0.727987	-0.458015	0.178203	1	protein_coding	Ccdc184
ENSMUSG00000029642.11	732.976	755.74	710.212	0.939757	-0.0896396	0.178218	1	protein_coding	Polr1d
ENSMUSG00000029313.18	668.897	646.541	691.253	1.06916	0.0964717	0.178565	1	protein_coding	Aff1
ENSMUSG00000030498.15	71.0137	76.4991	65.5283	0.856589	-0.223324	0.17865	1	protein_coding	Gas2
ENSMUSG00000069020.9	294.653	306.404	282.902	0.923295	-0.115137	0.178784	1	protein_coding	Urm1
ENSMUSG00000026248.9	277.901	289.724	266.078	0.918385	-0.122828	0.17884	1	protein_coding	Mrpl44
ENSMUSG00000064037.13	404.046	418.427	389.666	0.931263	-0.102739	0.178939	1	protein_coding	Gpn1
ENSMUSG00000038403.10	145.378	133.246	157.51	1.1821	0.241348	0.178992	1	protein_coding	Hfe2
ENSMUSG00000045174.10	2.10797	4.21593	0	0	#NAME?	0.17913	1	protein_coding	Amer3
ENSMUSG00000019726.10	90.4655	84.1784	96.7527	1.14938	0.200852	0.179153	1	protein_coding	Lyst
ENSMUSG00000056073.14	14.4418	11.9805	16.903	1.41088	0.496592	0.179379	1	protein_coding	Grik2
ENSMUSG00000041120.6	135.832	143.789	127.876	0.889327	-0.169214	0.179473	1	protein_coding	Nbl1
ENSMUSG00000015944.9	602.847	621.645	584.049	0.939521	-0.0900026	0.179547	1	protein_coding	Gatsl2
ENSMUSG00000037161.14	55.5025	50.7859	60.2191	1.18575	0.245795	0.179679	1	protein_coding	Mgarp
ENSMUSG00000027329.9	95.984	102.266	89.702	0.877143	-0.189116	0.179805	1	protein_coding	Spef1
ENSMUSG00000024793.14	26.4217	29.7953	23.0482	0.773552	-0.37043	0.179934	1	protein_coding	Tnfrsf25
ENSMUSG00000063445.14	245.254	257.109	233.4	0.907787	-0.139574	0.179969	1	protein_coding	Nmral1
ENSMUSG00000020260.8	1516.71	1555.35	1478.08	0.950318	-0.0735172	0.180389	1	protein_coding	Pofut2
ENSMUSG00000020918.14	807.631	831.483	783.779	0.942628	-0.0852396	0.180467	1	protein_coding	Kat2a
ENSMUSG00000021215.14	1121.26	1091.95	1150.58	1.05369	0.0754561	0.180952	1	protein_coding	Net1
ENSMUSG00000019872.13	242.42	230.746	254.095	1.10119	0.139061	0.180989	1	protein_coding	Smpdl3a
ENSMUSG00000046994.9	209.146	198.453	219.839	1.10776	0.147652	0.18127	1	protein_coding	Mars2
ENSMUSG00000039257.11	4.41523	5.93395	2.89651	0.488126	-1.03467	0.181363	1	protein_coding	Vstm2b
ENSMUSG00000033174.17	141.499	149.413	133.585	0.89406	-0.161556	0.181377	1	protein_coding	Mgll
ENSMUSG00000033624.10	133.552	125.655	141.449	1.1257	0.17082	0.181438	1	protein_coding	Pdpr
ENSMUSG00000024059.9	780.424	756.389	804.458	1.06355	0.0888893	0.181455	1	protein_coding	Clip4
ENSMUSG00000020594.14	2353.28	2298.84	2407.71	1.04736	0.0667582	0.181529	1	protein_coding	Pum2
ENSMUSG00000050965.14	646.431	623.906	668.956	1.07221	0.100583	0.181605	1	protein_coding	Prkca
ENSMUSG00000043153.5	82.6612	76.8468	88.4755	1.15132	0.203292	0.181631	1	protein_coding	Ispd
ENSMUSG00000039046.15	411.568	396.654	426.482	1.0752	0.104601	0.181673	1	protein_coding	Usp6nl
ENSMUSG00000015377.9	224.133	234.512	213.755	0.911488	-0.133704	0.181928	1	protein_coding	Dennd6b
ENSMUSG00000024236.18	3414.3	3335.35	3493.26	1.04734	0.0667362	0.181977	1	protein_coding	Svil
ENSMUSG00000078716.9	356.459	343.354	369.564	1.07633	0.106127	0.181993	1	protein_coding	Tmem8b
ENSMUSG00000031442.20	227.177	239.246	215.107	0.899104	-0.15344	0.18206	1	protein_coding	Mcf2l
ENSMUSG00000085601.7	27.2037	23.9875	30.4199	1.26816	0.342732	0.182118	1	protein_coding	Gm4969
ENSMUSG00000069565.12	1672.35	1714.17	1630.52	0.951197	-0.0721839	0.182271	1	protein_coding	Dazap1
ENSMUSG00000037652.15	413.057	428.848	397.266	0.926356	-0.110361	0.182328	1	protein_coding	Phc3
ENSMUSG00000040850.17	1453.4	1408.38	1498.42	1.06393	0.0894064	0.182434	1	protein_coding	Psme4
ENSMUSG00000020483.14	2219.64	2271.15	2168.13	0.954639	-0.0669725	0.182438	1	protein_coding	Dynll2
ENSMUSG00000030846.15	1355.06	1320.46	1389.65	1.0524	0.0736796	0.182479	1	protein_coding	Tial1
ENSMUSG00000032997.16	685.552	707.779	663.326	0.937193	-0.0935817	0.18264	1	protein_coding	Chpf
ENSMUSG00000025726.11	3.38579	2.05484	4.71673	2.29543	1.19876	0.182763	1	protein_coding	Slc28a1
ENSMUSG00000018012.11	42.7928	49.6989	35.8867	0.722081	-0.469767	0.182846	1	protein_coding	Rac3
ENSMUSG00000092036.1	4.13054	2.73304	5.52803	2.02266	1.01626	0.182986	1	protein_coding	Gm2244
ENSMUSG00000050675.7	44.9694	38.5912	51.3476	1.33055	0.412027	0.183106	1	protein_coding	Gp1ba
ENSMUSG00000043439.5	59.4285	64.3423	54.5148	0.847262	-0.23912	0.183156	1	protein_coding	E130012A19Rik
ENSMUSG00000048047.3	329.198	315.878	342.519	1.08434	0.116818	0.183175	1	protein_coding	Zbtb33
ENSMUSG00000063446.4	62.7837	69.01	56.5573	0.819552	-0.287093	0.183183	1	protein_coding	Plppr1
ENSMUSG00000048895.13	43.0725	49.1005	37.0445	0.754462	-0.406481	0.183196	1	protein_coding	Cdk5r1
ENSMUSG00000037108.13	82.4905	88.2725	76.7085	0.868997	-0.202577	0.183227	1	protein_coding	Zcwpw1
ENSMUSG00000037339.17	485.752	501.451	470.054	0.937388	-0.0932822	0.183314	1	protein_coding	Fam53a
ENSMUSG00000039345.15	190.094	199.396	180.791	0.906693	-0.141314	0.183495	1	protein_coding	Mettl22
ENSMUSG00000070425.12	72.2966	66.381	78.2122	1.17823	0.236623	0.183553	1	protein_coding	Xntrpc
ENSMUSG00000024515.13	1083.85	1053.58	1114.12	1.05747	0.0806147	0.183557	1	protein_coding	Smad4
ENSMUSG00000021583.6	221.372	209.458	233.285	1.11376	0.155434	0.183583	1	protein_coding	Erap1
ENSMUSG00000058093.12	107.628	101.039	114.217	1.13043	0.176867	0.183634	1	protein_coding	Zfp729b
ENSMUSG00000030720.16	135.335	127.541	143.129	1.12223	0.166362	0.183657	1	protein_coding	Cln3
ENSMUSG00000105340.4	15.9687	13.0629	18.8744	1.44488	0.530951	0.18374	1	protein_coding	Gm42878
ENSMUSG00000041134.15	174.011	165.044	182.978	1.10866	0.148822	0.183785	1	protein_coding	Cyyr1
ENSMUSG00000079043.2	219.232	209.59	228.874	1.09201	0.126984	0.183842	1	protein_coding	Fastkd5
ENSMUSG00000032013.5	1.19857	2.00236	0.394783	0.197159	-2.34257	0.183855	1	protein_coding	Trim29
ENSMUSG00000047907.11	454.799	470.342	439.255	0.933906	-0.098651	0.183968	1	protein_coding	Tshz2
ENSMUSG00000018572.10	738.538	759.345	717.731	0.945198	-0.0813112	0.184051	1	protein_coding	Phf23
ENSMUSG00000078813.3	181.721	190.598	172.844	0.906847	-0.141069	0.184247	1	protein_coding	Leng1
ENSMUSG00000021416.11	3.33734	2.15907	4.51561	2.09147	1.06451	0.184367	1	protein_coding	Eci3
ENSMUSG00000075316.11	9.66107	18.9027	0.419461	0.0221906	-5.49391	0.184443	1	protein_coding	Scn9a
ENSMUSG00000026475.7	80.4655	74.5197	86.4113	1.15958	0.213596	0.184491	1	protein_coding	Rgs16
ENSMUSG00000069539.11	580.19	562.221	598.158	1.06392	0.0893896	0.184561	1	protein_coding	Scyl2
ENSMUSG00000001289.12	892.537	920.335	864.738	0.939591	-0.0898955	0.184885	1	protein_coding	Pfdn5
ENSMUSG00000069808.13	283.904	272.346	295.461	1.08488	0.11753	0.184944	1	protein_coding	Fam57a
ENSMUSG00000025738.7	64.2462	71.3473	57.145	0.800941	-0.320231	0.184971	1	protein_coding	Fbxl16
ENSMUSG00000030689.15	552.413	571.157	533.668	0.934363	-0.0979449	0.184995	1	protein_coding	Ino80e
ENSMUSG00000002109.14	99.2547	92.553	105.956	1.14482	0.195117	0.185004	1	protein_coding	Ddb2
ENSMUSG00000031028.14	65.8813	78.0823	53.6803	0.687483	-0.540605	0.185031	1	protein_coding	Tub
ENSMUSG00000021730.8	22.3537	25.6606	19.0468	0.742256	-0.430011	0.185118	1	protein_coding	Hcn1
ENSMUSG00000026390.7	1.44251	0.554381	2.33065	4.20405	2.07178	0.185119	1	protein_coding	Marco
ENSMUSG00000050947.9	148.67	157.14	140.199	0.892193	-0.164572	0.185172	1	protein_coding	Amigo1
ENSMUSG00000036990.13	1303.33	1271.19	1335.48	1.05057	0.0711754	0.185244	1	protein_coding	Otud4
ENSMUSG00000038201.10	6.61617	4.93336	8.29898	1.68222	0.750364	0.185281	1	protein_coding	Kcna7
ENSMUSG00000020657.15	275.568	264.335	286.802	1.085	0.117691	0.185429	1	protein_coding	Dnajc27
ENSMUSG00000057173.8	8.58669	6.61859	10.5548	1.59472	0.673301	0.185463	1	protein_coding	Rfx8
ENSMUSG00000026313.15	296.49	308.945	284.034	0.919366	-0.121289	0.185495	1	protein_coding	Hdac4
ENSMUSG00000024191.14	343.663	356.787	330.539	0.926431	-0.110245	0.185506	1	protein_coding	Bnip1
ENSMUSG00000031962.5	3.67244	5.12729	2.2176	0.43251	-1.20919	0.18556	1	protein_coding	Cdh15
ENSMUSG00000074862.11	42.0013	46.0438	37.9587	0.824404	-0.278576	0.185766	1	protein_coding	BC025920
ENSMUSG00000048874.15	1109.59	1079.82	1139.36	1.05513	0.0774265	0.185769	1	protein_coding	Phf3
ENSMUSG00000038417.3	801.622	777.494	825.751	1.06207	0.0868756	0.185796	1	protein_coding	Fig4
ENSMUSG00000043003.13	17.1271	14.1982	20.056	1.41257	0.498323	0.185979	1	protein_coding	Rasef
ENSMUSG00000028047.11	308.157	324.524	291.79	0.899133	-0.153394	0.186053	1	protein_coding	Thbs3
ENSMUSG00000045733.7	2.09286	4.00571	0.180009	0.0449381	-4.47592	0.186134	1	protein_coding	Sprn
ENSMUSG00000014075.15	86.6511	92.4384	80.8637	0.874785	-0.193	0.186209	1	protein_coding	Tctex1d2
ENSMUSG00000000374.7	634.223	614.119	654.326	1.06547	0.0914901	0.186228	1	protein_coding	Trappc10
ENSMUSG00000057729.12	5.81088	7.41047	4.2113	0.56829	-0.8153	0.186295	1	protein_coding	Prtn3
ENSMUSG00000022300.9	350.154	336.858	363.451	1.07894	0.109617	0.186339	1	protein_coding	Dcaf13
ENSMUSG00000034101.14	4567.5	4472.65	4662.34	1.04241	0.0599243	0.186377	1	protein_coding	Ctnnd1
ENSMUSG00000052917.14	361.909	348.291	375.526	1.0782	0.10862	0.18653	1	protein_coding	Senp7
ENSMUSG00000004895.9	868.524	892.557	844.491	0.946149	-0.0798611	0.186562	1	protein_coding	Prcc
ENSMUSG00000039168.15	622.126	600.797	643.456	1.071	0.0989652	0.186636	1	protein_coding	Dap
ENSMUSG00000028245.15	944.284	915.687	972.881	1.06246	0.0874079	0.186717	1	protein_coding	Nsmaf
ENSMUSG00000043881.8	270.591	259.201	281.981	1.08788	0.121525	0.186874	1	protein_coding	Kbtbd7
ENSMUSG00000068747.14	1939.63	1893.07	1986.18	1.04919	0.069271	0.186899	1	protein_coding	Sort1
ENSMUSG00000021872.7	3.53977	4.79374	2.2858	0.476829	-1.06845	0.186973	1	protein_coding	Rnase10
ENSMUSG00000036295.4	110.613	103.627	117.599	1.13482	0.182468	0.187	1	protein_coding	Lrrn3
ENSMUSG00000024968.13	542.088	560.15	524.026	0.935509	-0.0961766	0.187179	1	protein_coding	Rcor2
ENSMUSG00000046805.9	91.0913	97.6834	84.4991	0.86503	-0.209178	0.187183	1	protein_coding	Mpeg1
ENSMUSG00000054408.9	1142.96	1174.95	1110.97	0.945548	-0.0807778	0.187213	1	protein_coding	Spcs3
ENSMUSG00000030322.12	158.815	167.242	150.387	0.899218	-0.153257	0.187307	1	protein_coding	Mbd4
ENSMUSG00000002210.11	231.967	242.546	221.389	0.912768	-0.131679	0.18738	1	protein_coding	Smg9
ENSMUSG00000015880.13	613.108	594.347	631.869	1.06313	0.0883181	0.18747	1	protein_coding	Ncapg
ENSMUSG00000037851.13	1511.77	1475.06	1548.48	1.04977	0.0700753	0.187543	1	protein_coding	Iars
ENSMUSG00000038400.15	611.765	634.567	588.963	0.928134	-0.107594	0.187591	1	protein_coding	Pmepa1
ENSMUSG00000057378.15	285.768	268.161	303.375	1.13131	0.177999	0.187735	1	protein_coding	Ryr3
ENSMUSG00000039405.7	273.518	285.551	261.485	0.915721	-0.127019	0.187769	1	protein_coding	Prss23
ENSMUSG00000025701.12	43.0237	38.9059	47.1414	1.21168	0.277003	0.18793	1	protein_coding	Alox5
ENSMUSG00000043110.2	366.219	345.499	386.939	1.11994	0.163422	0.187957	1	protein_coding	Lrrn4
ENSMUSG00000038178.16	160.123	169.325	150.921	0.891309	-0.166002	0.188081	1	protein_coding	Slc43a2
ENSMUSG00000029253.12	428.005	413.957	442.054	1.06787	0.0947426	0.188404	1	protein_coding	Cenpc1
ENSMUSG00000059495.13	1806.63	1763.19	1850.07	1.04928	0.0693988	0.188434	1	protein_coding	Arhgef12
ENSMUSG00000040569.13	36.6916	42.8971	30.486	0.710678	-0.492731	0.188472	1	protein_coding	Slc26a7
ENSMUSG00000031517.8	242.625	231.22	254.029	1.09864	0.135725	0.188487	1	protein_coding	Gpm6a
ENSMUSG00000056812.13	2.73349	5.46698	0	0	#NAME?	0.188674	1	protein_coding	St8sia3
ENSMUSG00000093536.7	2.93636	1.83734	4.03538	2.19632	1.13509	0.188748	1	protein_coding	Smim17
ENSMUSG00000039987.15	912.246	880.559	943.932	1.07197	0.100264	0.188788	1	protein_coding	Phtf2
ENSMUSG00000042447.13	294.15	282.485	305.814	1.08259	0.114482	0.188807	1	protein_coding	Mios
ENSMUSG00000062310.7	3.04644	4.16391	1.92897	0.46326	-1.11011	0.18885	1	protein_coding	Glrp1
ENSMUSG00000046318.15	26.7939	32.7354	20.8525	0.637001	-0.650633	0.188968	1	protein_coding	Ccbe1
ENSMUSG00000018143.10	338.031	324.656	351.407	1.0824	0.11423	0.189002	1	protein_coding	Mafk
ENSMUSG00000021589.12	969.194	942.709	995.679	1.05619	0.0788687	0.189034	1	protein_coding	Rhobtb3
ENSMUSG00000056666.13	158.544	149.137	167.951	1.12615	0.171395	0.189045	1	protein_coding	Retsat
ENSMUSG00000030283.7	212.915	203.151	222.679	1.09613	0.132419	0.189143	1	protein_coding	St8sia1
ENSMUSG00000028264.16	11.2844	9.1626	13.4062	1.46315	0.549073	0.189386	1	protein_coding	Spaca1
ENSMUSG00000002930.6	102.038	95.2149	108.861	1.14332	0.193229	0.189552	1	protein_coding	Ppp1r17
ENSMUSG00000023052.7	35.0871	39.0022	31.172	0.799238	-0.323303	0.189593	1	protein_coding	Npff
ENSMUSG00000020841.5	1770.3	1726.25	1814.36	1.05104	0.0718224	0.189609	1	protein_coding	Cpd
ENSMUSG00000046546.3	238.138	249.048	227.228	0.912385	-0.132285	0.189914	1	protein_coding	Fam43a
ENSMUSG00000022558.15	1127.92	1096.86	1158.98	1.05663	0.0794676	0.190075	1	protein_coding	Mroh1
ENSMUSG00000025854.15	228.744	239.422	218.067	0.910804	-0.134787	0.190166	1	protein_coding	Fam20c
ENSMUSG00000039375.16	2.49418	3.55767	1.4307	0.402144	-1.31422	0.190383	1	protein_coding	Wdr17
ENSMUSG00000026628.13	214.314	199.68	228.949	1.14658	0.197337	0.190462	1	protein_coding	Atf3
ENSMUSG00000021895.9	309.506	296.451	322.561	1.08807	0.121778	0.190467	1	protein_coding	Arhgef3
ENSMUSG00000018377.10	913.647	886.672	940.622	1.06084	0.0852134	0.190472	1	protein_coding	Vezf1
ENSMUSG00000045005.9	163.293	154.751	171.835	1.1104	0.151077	0.190504	1	protein_coding	Fzd5
ENSMUSG00000051235.8	171.149	162.081	180.218	1.1119	0.153027	0.190629	1	protein_coding	Gen1
ENSMUSG00000016382.15	1271.34	1237.36	1305.31	1.05491	0.0771258	0.190826	1	protein_coding	Pls3
ENSMUSG00000040128.9	882.671	857.426	907.916	1.05889	0.0825466	0.190867	1	protein_coding	Pnrc1
ENSMUSG00000059772.12	164.693	173.183	156.203	0.901955	-0.148872	0.1911	1	protein_coding	Slx1b
ENSMUSG00000036913.14	61.4597	83.2316	39.6877	0.476835	-1.06844	0.191279	1	protein_coding	Trim67
ENSMUSG00000028479.18	506.846	488.187	525.505	1.07644	0.10627	0.191308	1	protein_coding	Gne
ENSMUSG00000026348.7	2.87023	1.71567	4.02478	2.3459	1.23014	0.191323	1	protein_coding	Acmsd
ENSMUSG00000029726.16	622.013	640.539	603.487	0.942155	-0.0859643	0.191371	1	protein_coding	Mepce
ENSMUSG00000044641.7	322.792	309.323	336.261	1.08709	0.12047	0.191411	1	protein_coding	Pard6b
ENSMUSG00000023892.7	109.634	116.701	102.567	0.878891	-0.186243	0.19148	1	protein_coding	Zfp51
ENSMUSG00000049176.14	1.1097	2.21939	0	0	#NAME?	0.191587	1	protein_coding	Frmpd4
ENSMUSG00000096003.7	1.30233	2.40302	0.201641	0.0839117	-3.57498	0.191599	1	protein_coding	Gm3500
ENSMUSG00000102627.1	17.5433	14.3239	20.7626	1.44951	0.535566	0.191599	1	protein_coding	Snurf
ENSMUSG00000022211.8	168.733	181.422	156.044	0.860114	-0.2174	0.191701	1	protein_coding	Lrrc16b
ENSMUSG00000012076.7	393.919	379.278	408.56	1.07721	0.107294	0.191962	1	protein_coding	Brms1l
ENSMUSG00000004043.14	136.33	126.481	146.178	1.15573	0.208806	0.191965	1	protein_coding	Stat5a
ENSMUSG00000039952.15	6005.17	5884.22	6126.12	1.04111	0.0581237	0.192101	1	protein_coding	Dag1
ENSMUSG00000042558.16	258.069	268.385	247.752	0.923124	-0.115404	0.192114	1	protein_coding	Adprhl2
ENSMUSG00000020905.11	33.6169	29.9171	37.3167	1.24734	0.318851	0.192216	1	protein_coding	Usp43
ENSMUSG00000026219.14	3138.29	3069.64	3206.94	1.04473	0.0631284	0.192249	1	protein_coding	Trip12
ENSMUSG00000037661.14	7.35135	9.07795	5.62474	0.619605	-0.69058	0.192389	1	protein_coding	Gpr160
ENSMUSG00000103567.1	132.433	125.313	139.553	1.11364	0.155281	0.192547	1	protein_coding	Pcdhga5
ENSMUSG00000026499.5	847.751	823.252	872.25	1.05952	0.0834087	0.192665	1	protein_coding	Acbd3
ENSMUSG00000026930.15	720.078	741.465	698.691	0.942312	-0.0857236	0.19284	1	protein_coding	Gpsm1
ENSMUSG00000074457.10	201.399	210.639	192.159	0.912268	-0.132471	0.192907	1	protein_coding	S100a16
ENSMUSG00000044066.14	903.966	879.64	928.293	1.05531	0.0776677	0.193	1	protein_coding	Cep68
ENSMUSG00000025287.15	283.468	295.411	271.526	0.919148	-0.121631	0.193004	1	protein_coding	Acot9
ENSMUSG00000054728.16	121.938	130.346	113.529	0.870984	-0.199282	0.193025	1	protein_coding	Phactr1
ENSMUSG00000030465.18	588.794	569.61	607.978	1.06736	0.094044	0.193257	1	protein_coding	Psd3
ENSMUSG00000028294.15	0.600754	1.20151	0	0	#NAME?	0.193351	1	protein_coding	Cfap206
ENSMUSG00000048967.15	15.7237	13.2784	18.1689	1.3683	0.452387	0.193426	1	protein_coding	Yjefn3
ENSMUSG00000078812.10	5410.99	5529.83	5292.14	0.957018	-0.0633827	0.193582	1	protein_coding	Eif5a
ENSMUSG00000039105.6	814.216	837.682	790.75	0.943974	-0.0831802	0.193636	1	protein_coding	Atp6v1g1
ENSMUSG00000029623.14	1448.64	1487.76	1409.53	0.947414	-0.0779329	0.19367	1	protein_coding	Pdap1
ENSMUSG00000036273.15	122.922	130.125	115.719	0.889295	-0.169266	0.193772	1	protein_coding	Lrrk2
ENSMUSG00000034255.17	210.184	219.495	200.872	0.915155	-0.127913	0.193789	1	protein_coding	Arhgap27
ENSMUSG00000030499.9	225.803	236.371	215.235	0.910582	-0.135139	0.19385	1	protein_coding	Kctd15
ENSMUSG00000005575.16	1419.8	1455.69	1383.91	0.950688	-0.0729556	0.193944	1	protein_coding	Ube2m
ENSMUSG00000037236.14	4034.35	3948.05	4120.64	1.04372	0.0617307	0.19399	1	protein_coding	Matr3
ENSMUSG00000032012.7	221.205	231.251	211.16	0.913123	-0.131119	0.194151	1	protein_coding	Nectin1
ENSMUSG00000002393.14	715.677	738.868	692.486	0.937225	-0.0935329	0.194255	1	protein_coding	Nr2f6
ENSMUSG00000025082.8	1.22558	2.03527	0.41588	0.204336	-2.29098	0.194349	1	protein_coding	Vwa2
ENSMUSG00000040722.6	221.259	233.522	208.995	0.894972	-0.160086	0.194354	1	protein_coding	Scamp5
ENSMUSG00000073435.10	83.3516	89.1155	77.5877	0.870642	-0.199848	0.194462	1	protein_coding	Nme3
ENSMUSG00000031922.12	455.317	439.741	470.893	1.07084	0.0987456	0.194491	1	protein_coding	Cep57
ENSMUSG00000004655.5	511.98	529.308	494.652	0.934525	-0.0976948	0.194576	1	protein_coding	Aqp1
ENSMUSG00000071042.11	404.682	390.216	419.148	1.07414	0.103187	0.194682	1	protein_coding	Rasgrp3
ENSMUSG00000021559.13	435.063	450.853	419.272	0.929953	-0.10477	0.194791	1	protein_coding	Dapk1
ENSMUSG00000031877.8	27.7794	24.1782	31.3806	1.29789	0.376169	0.194793	1	protein_coding	Ces2g
ENSMUSG00000029474.7	456.792	440.558	473.027	1.0737	0.102592	0.194872	1	protein_coding	Rnf34
ENSMUSG00000073678.4	187.274	196.802	177.745	0.903168	-0.146934	0.194916	1	protein_coding	Pgap1
ENSMUSG00000020105.8	48.727	53.349	44.105	0.826727	-0.274517	0.195007	1	protein_coding	Lrig3
ENSMUSG00000021457.14	457.819	441.74	473.898	1.0728	0.101379	0.195028	1	protein_coding	Syk
ENSMUSG00000041696.13	40.6601	44.9284	36.3918	0.809995	-0.304016	0.195175	1	protein_coding	Rasl12
ENSMUSG00000026987.16	734.538	712.071	757.005	1.0631	0.0882817	0.1954	1	protein_coding	Baz2b
ENSMUSG00000026578.6	112.726	105.86	119.592	1.12973	0.175972	0.19567	1	protein_coding	Ccdc181
ENSMUSG00000035187.10	2.34279	4.68559	0	0	#NAME?	0.195897	1	protein_coding	Nkx6-1
ENSMUSG00000048799.7	791.146	769.649	812.642	1.05586	0.07842	0.196001	1	protein_coding	Cep120
ENSMUSG00000038013.14	583.379	602.411	564.347	0.936814	-0.0941657	0.196124	1	protein_coding	Wipf2
ENSMUSG00000022015.8	1.91567	0.99078	2.84056	2.867	1.51954	0.196275	1	protein_coding	Tnfsf11
ENSMUSG00000079659.5	31.02	34.6619	27.378	0.789859	-0.340332	0.196329	1	protein_coding	Tmem243
ENSMUSG00000028266.17	733.873	754.573	713.173	0.945135	-0.0814081	0.196462	1	protein_coding	Lmo4
ENSMUSG00000072115.10	15.7591	13.2503	18.2679	1.37868	0.463283	0.196762	1	protein_coding	Ang
ENSMUSG00000025795.7	834.702	810.537	858.867	1.05963	0.0835561	0.196828	1	protein_coding	Rassf3
ENSMUSG00000024534.15	349.156	334.553	363.759	1.0873	0.120747	0.196995	1	protein_coding	Sncaip
ENSMUSG00000029093.14	674.975	699.515	650.434	0.929836	-0.104952	0.197031	1	protein_coding	Sorcs2
ENSMUSG00000020003.15	211.267	201.455	221.079	1.09741	0.134109	0.197084	1	protein_coding	Pex7
ENSMUSG00000032118.15	11.4362	14.3892	8.48326	0.589558	-0.762295	0.197117	1	protein_coding	Fez1
ENSMUSG00000079003.2	635.792	655.365	616.219	0.940268	-0.0888554	0.1972	1	protein_coding	Samd1
ENSMUSG00000031982.4	49.0544	44.5717	53.5371	1.20115	0.264412	0.197585	1	protein_coding	Arv1
ENSMUSG00000050394.14	236.961	247.124	226.797	0.917747	-0.123832	0.197806	1	protein_coding	Armcx6
ENSMUSG00000034636.9	621.047	602.3	639.794	1.06225	0.0871259	0.197807	1	protein_coding	Zyg11b
ENSMUSG00000034254.17	1139.97	1169.39	1110.55	0.949688	-0.0744745	0.197857	1	protein_coding	Agpat1
ENSMUSG00000024026.12	1197.8	1164.71	1230.88	1.05681	0.079715	0.198084	1	protein_coding	Glo1
ENSMUSG00000027944.13	371.322	385.988	356.656	0.924007	-0.114024	0.198099	1	protein_coding	Hax1
ENSMUSG00000068876.14	43.0904	39.0084	47.1723	1.20929	0.274155	0.198113	1	protein_coding	Cgn
ENSMUSG00000032487.8	6.1451	4.62757	7.66263	1.65586	0.727583	0.198183	1	protein_coding	Ptgs2
ENSMUSG00000021217.7	74.9063	84.459	65.3536	0.773792	-0.369983	0.198309	1	protein_coding	Tshz3
ENSMUSG00000039220.16	952.003	984.24	919.766	0.934494	-0.0977432	0.198321	1	protein_coding	Ppp1r10
ENSMUSG00000024990.12	4.14976	5.47675	2.82278	0.515411	-0.956205	0.198347	1	protein_coding	Rbp4
ENSMUSG00000079593.9	0.516701	0	1.0334	Inf	Inf	0.198575	1	protein_coding	Gm14597
ENSMUSG00000025381.2	623.857	642.202	605.511	0.942867	-0.0848734	0.198672	1	protein_coding	Cnpy2
ENSMUSG00000027792.11	693.37	672.009	714.73	1.06357	0.0889192	0.198682	1	protein_coding	Bche
ENSMUSG00000049538.14	6.02541	8.19304	3.85778	0.470861	-1.08663	0.198706	1	protein_coding	Adamts16
ENSMUSG00000038421.13	0.516032	0	1.03206	Inf	Inf	0.198738	1	protein_coding	Fcrla
ENSMUSG00000068923.14	497.286	529.116	465.457	0.879687	-0.184937	0.19888	1	protein_coding	Syt11
ENSMUSG00000029581.14	2606.48	2684.25	2528.7	0.94205	-0.086124	0.198919	1	protein_coding	Fscn1
ENSMUSG00000046873.18	348.813	332.781	364.845	1.09635	0.132714	0.198949	1	protein_coding	Mbtps2
ENSMUSG00000013033.16	2287.37	2344.45	2230.29	0.951306	-0.0720194	0.199004	1	protein_coding	Adgrl1
ENSMUSG00000036093.7	2503.26	2443.89	2562.63	1.04859	0.0684462	0.19931	1	protein_coding	Arl5a
ENSMUSG00000044197.8	190.046	180.663	199.429	1.10387	0.142572	0.199362	1	protein_coding	Gpr146
ENSMUSG00000032558.18	242.253	231.583	252.923	1.09215	0.127165	0.199444	1	protein_coding	Nphp3
ENSMUSG00000090113.7	1.50077	0.38039	2.62115	6.89069	2.78465	0.199456	1	protein_coding	Nhlrc4
ENSMUSG00000089945.11	927.811	883.666	971.957	1.09992	0.137392	0.199468	1	protein_coding	Pakap
ENSMUSG00000042099.15	326.307	313.053	339.561	1.08468	0.117265	0.19955	1	protein_coding	Kank3
ENSMUSG00000005447.12	551.834	568.976	534.692	0.939745	-0.0896592	0.200001	1	protein_coding	Pafah1b3
ENSMUSG00000017639.13	25.3455	32.8029	17.8881	0.545321	-0.874822	0.200065	1	protein_coding	Rab11fip4
ENSMUSG00000033730.3	9.52126	11.4928	7.54976	0.656914	-0.606223	0.200328	1	protein_coding	Egr3
ENSMUSG00000008136.14	1772.96	1711.01	1834.9	1.07241	0.100856	0.200414	1	protein_coding	Fhl2
ENSMUSG00000019845.7	110.636	104.174	117.098	1.12406	0.168718	0.200431	1	protein_coding	Tube1
ENSMUSG00000031497.9	6.01796	4.44207	7.59386	1.70953	0.773602	0.200449	1	protein_coding	Tnfsf13b
ENSMUSG00000034602.13	1025.84	998.307	1053.38	1.05516	0.0774679	0.200458	1	protein_coding	Mon2
ENSMUSG00000031698.14	2947.59	2882.42	3012.77	1.04522	0.0638087	0.20049	1	protein_coding	Mylk3
ENSMUSG00000033632.15	208.759	199.253	218.265	1.09542	0.131481	0.200602	1	protein_coding	AW554918
ENSMUSG00000001313.12	324.775	339.173	310.376	0.915099	-0.128001	0.201046	1	protein_coding	Rnd2
ENSMUSG00000026791.14	153.81	162.027	145.592	0.898568	-0.1543	0.201115	1	protein_coding	Slc2a8
ENSMUSG00000036905.8	108.481	117.142	99.8208	0.852136	-0.230845	0.201136	1	protein_coding	C1qb
ENSMUSG00000005034.15	1370.34	1336.38	1404.3	1.05082	0.0715181	0.20116	1	protein_coding	Prkacb
ENSMUSG00000032549.7	172.02	204.754	139.285	0.680256	-0.555851	0.201163	1	protein_coding	Rab6b
ENSMUSG00000045752.13	379.232	392.906	365.559	0.930397	-0.104081	0.201311	1	protein_coding	Tssc4
ENSMUSG00000035206.9	313.356	294.872	331.84	1.12537	0.170396	0.201374	1	protein_coding	Sppl2b
ENSMUSG00000041849.7	100.945	94.469	107.42	1.1371	0.185356	0.20138	1	protein_coding	Card6
ENSMUSG00000024570.6	281.052	292.218	269.885	0.923572	-0.114703	0.201566	1	protein_coding	Rbfa
ENSMUSG00000031728.9	324.121	335.949	312.294	0.929589	-0.105336	0.20178	1	protein_coding	Zfp821
ENSMUSG00000021701.7	1620.74	1572.52	1668.97	1.06133	0.0858769	0.202009	1	protein_coding	Plk2
ENSMUSG00000034435.5	1.65899	2.57685	0.741133	0.287612	-1.79781	0.202214	1	protein_coding	Tmem30b
ENSMUSG00000031425.15	112.473	121.344	103.603	0.853792	-0.228043	0.202424	1	protein_coding	Plp1
ENSMUSG00000045776.2	90.8313	84.6975	96.965	1.14484	0.195144	0.202519	1	protein_coding	Lrtm1
ENSMUSG00000023020.2	322.452	334.159	310.744	0.929931	-0.104805	0.202556	1	protein_coding	Cox14
ENSMUSG00000037815.6	5264.42	5154.48	5374.35	1.04266	0.0602642	0.202701	1	protein_coding	Ctnna1
ENSMUSG00000037166.5	46.2217	50.5789	41.8645	0.827707	-0.272808	0.202741	1	protein_coding	Ppp1r14a
ENSMUSG00000027678.17	837.941	813.704	862.179	1.05957	0.0834832	0.202835	1	protein_coding	Ncoa3
ENSMUSG00000033124.15	838.377	814.722	862.032	1.05807	0.0814325	0.202864	1	protein_coding	Atg9a
ENSMUSG00000079037.9	1097.56	1069.92	1125.21	1.05167	0.0726883	0.202901	1	protein_coding	Prnp
ENSMUSG00000024084.7	256.752	246.352	267.153	1.08444	0.116946	0.203152	1	protein_coding	Qpct
ENSMUSG00000027133.3	497.35	512.613	482.087	0.940452	-0.0885744	0.203165	1	protein_coding	Nop10
ENSMUSG00000046169.9	132.894	125.42	140.368	1.11919	0.162454	0.203272	1	protein_coding	Adamts6
ENSMUSG00000000594.7	862.649	837.735	887.563	1.05948	0.0833561	0.203383	1	protein_coding	Gm2a
ENSMUSG00000026029.14	242.361	232.011	252.71	1.08922	0.123291	0.203441	1	protein_coding	Casp8
ENSMUSG00000022454.16	30.5013	39.3177	21.6849	0.55153	-0.858488	0.203444	1	protein_coding	Nell2
ENSMUSG00000040715.12	0.78472	1.56944	0	0	#NAME?	0.203446	1	protein_coding	Rsc1a1
ENSMUSG00000037492.16	13.1177	15.3319	10.9035	0.711165	-0.491744	0.203496	1	protein_coding	Zmat4
ENSMUSG00000029033.16	348.232	361.228	335.237	0.928049	-0.107727	0.203527	1	protein_coding	Acap3
ENSMUSG00000022676.6	215.332	227.584	203.08	0.892327	-0.164355	0.20356	1	protein_coding	Snai2
ENSMUSG00000068015.6	251.951	241.322	262.58	1.08809	0.121798	0.203578	1	protein_coding	Lrch1
ENSMUSG00000026941.16	91.6699	97.1952	86.1446	0.886306	-0.174124	0.204178	1	protein_coding	Mamdc4
ENSMUSG00000079469.10	138.894	131.632	146.156	1.11034	0.151001	0.204369	1	protein_coding	Pigb
ENSMUSG00000029655.17	669.179	649.303	689.055	1.06122	0.0857281	0.204395	1	protein_coding	N4bp2l2
ENSMUSG00000070923.4	2114.85	2068.92	2160.78	1.0444	0.0626728	0.204452	1	protein_coding	Klhl9
ENSMUSG00000021180.8	139.145	131.753	146.537	1.11221	0.153425	0.204538	1	protein_coding	Rps6ka5
ENSMUSG00000070605.4	121.16	129.8	112.52	0.866875	-0.206105	0.204588	1	protein_coding	Gm13251
ENSMUSG00000022205.15	1672.55	1712.11	1632.99	0.95379	-0.0682567	0.204625	1	protein_coding	Sub1
ENSMUSG00000020903.13	216.235	206.467	226.004	1.09463	0.130439	0.204713	1	protein_coding	Stx8
ENSMUSG00000021908.9	26.999	22.525	31.4729	1.39724	0.482584	0.204856	1	protein_coding	Gm6768
ENSMUSG00000040520.7	421.652	408.242	435.062	1.0657	0.0917994	0.20491	1	protein_coding	Manea
ENSMUSG00000009654.4	74.2277	68.6968	79.7586	1.16102	0.215397	0.20496	1	protein_coding	Oit3
ENSMUSG00000051228.5	5.45192	3.93457	6.96926	1.77129	0.824802	0.204995	1	protein_coding	Nyx
ENSMUSG00000033526.16	255.769	245.001	266.537	1.0879	0.121548	0.205029	1	protein_coding	Ppip5k1
ENSMUSG00000042604.5	124.069	115.113	133.026	1.15561	0.208657	0.205042	1	protein_coding	Kcna4
ENSMUSG00000041481.16	12.9754	15.1838	10.767	0.709109	-0.49592	0.205096	1	protein_coding	Serpina3g
ENSMUSG00000029503.16	3.14932	6.08386	0.214774	0.0353022	-4.8241	0.205206	1	protein_coding	P2rx2
ENSMUSG00000004096.8	744.958	765.667	724.25	0.945907	-0.0802299	0.205554	1	protein_coding	Cwc15
ENSMUSG00000018554.13	87.4127	93.4032	81.4222	0.871728	-0.198051	0.205629	1	protein_coding	Ybx2
ENSMUSG00000012819.15	2.663	1.31633	4.00967	3.0461	1.60696	0.205818	1	protein_coding	Cdh23
ENSMUSG00000039018.15	135.755	143.289	128.221	0.894841	-0.160296	0.205852	1	protein_coding	Mtg1
ENSMUSG00000030557.17	2917.46	2833.97	3000.95	1.05892	0.0825939	0.2059	1	protein_coding	Mef2a
ENSMUSG00000036916.13	229.928	219.72	240.135	1.09291	0.128174	0.206231	1	protein_coding	Zfp280c
ENSMUSG00000031422.16	3515.9	3593.42	3438.38	0.956854	-0.0636294	0.206418	1	protein_coding	Morf4l2
ENSMUSG00000047379.6	400.984	386.723	415.245	1.07375	0.102662	0.206465	1	protein_coding	B4gat1
ENSMUSG00000038132.5	3342.78	3246.69	3438.88	1.0592	0.0829685	0.206571	1	protein_coding	Rbm24
ENSMUSG00000028434.12	30.1851	33.4268	26.9434	0.806041	-0.311074	0.206611	1	protein_coding	Epb41l4b
ENSMUSG00000041477.14	102.876	109.249	96.5023	0.883323	-0.178987	0.206683	1	protein_coding	Dcp1b
ENSMUSG00000020777.16	1087.79	1061.49	1114.08	1.04954	0.0697584	0.206823	1	protein_coding	Acox1
ENSMUSG00000074272.10	31.3211	27.9364	34.7058	1.24231	0.31303	0.206833	1	protein_coding	Ceacam1
ENSMUSG00000038347.14	42.1037	38.0368	46.1707	1.21384	0.27958	0.207287	1	protein_coding	Tcte2
ENSMUSG00000071267.11	212.883	202.98	222.786	1.09758	0.13432	0.207396	1	protein_coding	Zfp942
ENSMUSG00000030842.12	746.178	766.233	726.122	0.947651	-0.077572	0.20754	1	protein_coding	Lamtor1
ENSMUSG00000002814.15	201.456	192.219	210.692	1.0961	0.132385	0.207553	1	protein_coding	Top3a
ENSMUSG00000038175.9	181.151	189.822	172.48	0.908645	-0.138212	0.207584	1	protein_coding	Mylip
ENSMUSG00000029219.10	4.81278	6.9061	2.71946	0.393776	-1.34455	0.207724	1	protein_coding	Slc10a4
ENSMUSG00000068122.10	7.45797	12.8377	2.07821	0.161883	-2.62698	0.207967	1	protein_coding	Agtr2
ENSMUSG00000081683.5	36.5358	32.7792	40.2923	1.2292	0.297725	0.208007	1	protein_coding	Fzd10
ENSMUSG00000003226.6	1241.99	1208.08	1275.9	1.05614	0.0787971	0.208054	1	protein_coding	Ranbp2
ENSMUSG00000034601.16	214.581	205.029	224.133	1.09318	0.128532	0.208231	1	protein_coding	2700049A03Rik
ENSMUSG00000019992.7	129.813	123.245	136.38	1.10657	0.146095	0.208486	1	protein_coding	Mtfr2
ENSMUSG00000019907.9	1159.01	1123.04	1194.98	1.06406	0.0895834	0.208553	1	protein_coding	Ppp1r12a
ENSMUSG00000024346.5	626.906	644.873	608.94	0.944278	-0.0827159	0.208666	1	protein_coding	Pfdn1
ENSMUSG00000031292.14	136.657	129.196	144.119	1.11551	0.157702	0.208796	1	protein_coding	Cdkl5
ENSMUSG00000046562.5	502.241	519.196	485.287	0.934689	-0.0974413	0.208936	1	protein_coding	Unc119b
ENSMUSG00000031004.8	3859.48	3778.52	3940.43	1.04285	0.0605319	0.208988	1	protein_coding	Mki67
ENSMUSG00000042178.6	299.011	310.764	287.258	0.92436	-0.113473	0.20925	1	protein_coding	Armc5
ENSMUSG00000002475.15	11.7385	13.851	9.62597	0.694967	-0.524983	0.209305	1	protein_coding	Abhd3
ENSMUSG00000026335.16	15422.1	15033.2	15810.9	1.05173	0.0727702	0.209318	1	protein_coding	Pam
ENSMUSG00000068699.12	11911.4	11636.1	12186.8	1.04733	0.066715	0.209445	1	protein_coding	Flnc
ENSMUSG00000018427.7	932.024	905.022	959.026	1.05967	0.0836177	0.209475	1	protein_coding	Ypel2
ENSMUSG00000023009.14	798.323	820.973	775.673	0.944822	-0.0818851	0.209528	1	protein_coding	Nckap5l
ENSMUSG00000052852.7	506.536	529.695	483.377	0.912557	-0.132014	0.209738	1	protein_coding	Reep1
ENSMUSG00000026308.8	978.093	950.908	1005.28	1.05718	0.0802187	0.209908	1	protein_coding	Klhl30
ENSMUSG00000024049.14	9385.82	9166.73	9604.9	1.0478	0.0673638	0.210051	1	protein_coding	Myom1
ENSMUSG00000018509.8	145.493	152.54	138.447	0.907615	-0.139848	0.210137	1	protein_coding	Cenpv
ENSMUSG00000029059.9	124.034	130.58	117.487	0.899736	-0.152426	0.21022	1	protein_coding	Fam213b
ENSMUSG00000027322.11	11.1495	13.3668	8.93217	0.668236	-0.58157	0.210225	1	protein_coding	Siglec1
ENSMUSG00000017314.12	521.826	504.794	538.857	1.06748	0.0942067	0.210445	1	protein_coding	Mpp2
ENSMUSG00000029712.14	2.74828	5.49656	0	0	#NAME?	0.210533	1	protein_coding	Actl6b
ENSMUSG00000024924.14	1143.66	1104.04	1183.28	1.07177	0.099993	0.210577	1	protein_coding	Vldlr
ENSMUSG00000032966.14	4699.14	4789.83	4608.45	0.962132	-0.0556932	0.210745	1	protein_coding	Fkbp1a
ENSMUSG00000009281.6	125.886	118.578	133.194	1.12326	0.16769	0.211016	1	protein_coding	Rarres2
ENSMUSG00000034998.18	270.736	260.411	281.061	1.0793	0.110092	0.211062	1	protein_coding	Foxn2
ENSMUSG00000020052.7	1.48765	2.37942	0.595889	0.250435	-1.99749	0.211104	1	protein_coding	Ascl1
ENSMUSG00000096775.1	25.4514	28.5258	22.3771	0.784451	-0.350246	0.211118	1	protein_coding	Gm5796
ENSMUSG00000030279.15	481.956	465.764	498.147	1.06953	0.0969724	0.211248	1	protein_coding	C2cd5
ENSMUSG00000032735.14	62.6043	69.4039	55.8048	0.804058	-0.314628	0.211324	1	protein_coding	Ablim3
ENSMUSG00000039377.7	64.8455	59.6703	70.0207	1.17346	0.230767	0.21142	1	protein_coding	Hlx
ENSMUSG00000047414.6	1295.41	1263	1327.81	1.05132	0.0722004	0.211663	1	protein_coding	Flrt2
ENSMUSG00000000305.12	66.7676	72.6998	60.8353	0.836801	-0.257043	0.211666	1	protein_coding	Cdh4
ENSMUSG00000030894.5	1101.59	1073.74	1129.44	1.05188	0.0729702	0.211681	1	protein_coding	Tpp1
ENSMUSG00000050105.5	41.4253	45.4255	37.4252	0.823881	-0.279492	0.211736	1	protein_coding	Grrp1
ENSMUSG00000043587.15	484.562	467.536	501.588	1.07283	0.101425	0.211752	1	protein_coding	Pxylp1
ENSMUSG00000027079.15	140.54	147.417	133.662	0.906694	-0.141313	0.211847	1	protein_coding	Clp1
ENSMUSG00000026024.14	369.263	356.362	382.163	1.0724	0.100843	0.211893	1	protein_coding	Als2
ENSMUSG00000032017.14	7.99197	9.88711	6.09683	0.616644	-0.697491	0.211908	1	protein_coding	Grik4
ENSMUSG00000043822.18	161.056	172.093	150.018	0.871726	-0.198054	0.211971	1	protein_coding	Adamtsl5
ENSMUSG00000037106.8	5.07129	6.45221	3.69037	0.571954	-0.806028	0.212006	1	protein_coding	Fer1l6
ENSMUSG00000031432.3	599.256	617.338	581.174	0.941419	-0.0870908	0.212095	1	protein_coding	Prps1
ENSMUSG00000026339.18	295.575	284.309	306.842	1.07925	0.110033	0.212125	1	protein_coding	Ccdc93
ENSMUSG00000021596.16	4.69812	3.37751	6.01872	1.782	0.833495	0.212258	1	protein_coding	Mctp1
ENSMUSG00000041329.13	909.107	881.185	937.028	1.06337	0.0886463	0.212427	1	protein_coding	Atp1b2
ENSMUSG00000021200.14	3221.26	3151.98	3290.55	1.04396	0.0620707	0.212664	1	protein_coding	Asb2
ENSMUSG00000035268.14	901.895	930.11	873.681	0.93933	-0.0902957	0.212688	1	protein_coding	Pkig
ENSMUSG00000027962.14	1107.22	1067.21	1147.24	1.07499	0.104322	0.212758	1	protein_coding	Vcam1
ENSMUSG00000042770.8	139.636	131.125	148.146	1.12981	0.176074	0.212841	1	protein_coding	Hebp1
ENSMUSG00000021716.14	386.799	373.25	400.349	1.0726	0.101113	0.212984	1	protein_coding	Srek1ip1
ENSMUSG00000033373.16	379.392	392.308	366.476	0.934154	-0.0982673	0.213056	1	protein_coding	Fntb
ENSMUSG00000022010.19	3895.51	3806.13	3984.89	1.04697	0.0662154	0.213077	1	protein_coding	Tsc22d1
ENSMUSG00000019809.16	224.898	215.333	234.462	1.08883	0.122785	0.213162	1	protein_coding	Pex3
ENSMUSG00000028664.14	263.232	292.081	234.384	0.802462	-0.317495	0.213175	1	protein_coding	Ephb2
ENSMUSG00000030350.8	9.30701	12.0279	6.5861	0.547568	-0.86889	0.213191	1	protein_coding	Prmt8
ENSMUSG00000034855.13	2.60888	1.52656	3.69119	2.41798	1.2738	0.213202	1	protein_coding	Cxcl10
ENSMUSG00000055296.14	1134.09	1105.6	1162.57	1.05153	0.07249	0.213256	1	protein_coding	Tmem245
ENSMUSG00000028327.14	2.12547	3.0581	1.19285	0.390062	-1.35823	0.213268	1	protein_coding	Stra6l
ENSMUSG00000047648.13	695.692	672.584	718.799	1.06871	0.0958746	0.21328	1	protein_coding	Fbxo30
ENSMUSG00000022240.9	59.0987	69.9653	48.232	0.68937	-0.53665	0.213304	1	protein_coding	Ctnnd2
ENSMUSG00000015405.15	3.82482	5.7862	1.86343	0.322048	-1.63465	0.213311	1	protein_coding	Ace2
ENSMUSG00000024440.12	206.838	197.618	216.058	1.09331	0.128704	0.213317	1	protein_coding	Pcdh12
ENSMUSG00000056900.13	1710.87	1668.26	1753.47	1.05108	0.0718757	0.213547	1	protein_coding	Usp13
ENSMUSG00000023150.14	4598.66	4482.93	4714.39	1.05163	0.0726274	0.213559	1	protein_coding	Ivns1abp
ENSMUSG00000019987.8	3.09477	4.57285	1.61669	0.353542	-1.50005	0.213592	1	protein_coding	Arg1
ENSMUSG00000045954.7	2465.32	2407.71	2522.94	1.04786	0.067443	0.21373	1	protein_coding	Sdpr
ENSMUSG00000075012.4	93.8566	100.372	87.341	0.870172	-0.200627	0.213747	1	protein_coding	Fjx1
ENSMUSG00000019785.13	0.512271	1.02454	0	0	#NAME?	0.213966	1	protein_coding	Clvs2
ENSMUSG00000037996.17	198.991	189.589	208.393	1.09918	0.136425	0.214159	1	protein_coding	Slc24a2
ENSMUSG00000020044.13	2465.74	2393.14	2538.33	1.06067	0.0849759	0.214303	1	protein_coding	Timp3
ENSMUSG00000026821.15	544.44	565.293	523.587	0.926223	-0.110569	0.21439	1	protein_coding	Ralgds
ENSMUSG00000070056.6	1208.57	1238.42	1178.72	0.951796	-0.0712756	0.21446	1	protein_coding	Mfhas1
ENSMUSG00000000244.17	27.0986	21.8116	32.3856	1.48478	0.570254	0.214539	1	protein_coding	Tspan32
ENSMUSG00000020974.5	182.532	173.941	191.123	1.09878	0.135908	0.214706	1	protein_coding	Pole2
ENSMUSG00000040761.16	1473.19	1440.18	1506.21	1.04584	0.0646652	0.21475	1	protein_coding	Spen
ENSMUSG00000017837.12	628.503	646.515	610.491	0.94428	-0.0827131	0.214894	1	protein_coding	Nkiras2
ENSMUSG00000024067.13	371.65	383.765	359.535	0.936861	-0.0940928	0.214899	1	protein_coding	Dpy30
ENSMUSG00000020219.6	542.306	562.253	522.359	0.929046	-0.106178	0.21492	1	protein_coding	Timm13
ENSMUSG00000047104.5	0.508442	1.01688	0	0	#NAME?	0.214986	1	protein_coding	Pbp2
ENSMUSG00000029463.5	355.509	341.751	369.266	1.08051	0.111719	0.215144	1	protein_coding	Fam216a
ENSMUSG00000023980.6	292.316	303.931	280.701	0.923568	-0.11471	0.215393	1	protein_coding	Taf8
ENSMUSG00000030519.14	11.598	21.7946	1.40138	0.0642996	-3.95905	0.215402	1	protein_coding	Apba2
ENSMUSG00000028876.7	1.8272	3.6544	0	0	#NAME?	0.215502	1	protein_coding	Epha10
ENSMUSG00000068114.6	92.8761	98.9134	86.8388	0.877928	-0.187826	0.215907	1	protein_coding	Ccdc134
ENSMUSG00000037894.13	3963.24	4046.84	3879.65	0.958685	-0.0608712	0.215991	1	protein_coding	H2afz
ENSMUSG00000049103.13	3.91682	5.12877	2.70487	0.527391	-0.923055	0.216085	1	protein_coding	Ccr2
ENSMUSG00000039913.12	19.421	22.0843	16.7578	0.758808	-0.398192	0.216201	1	protein_coding	Pak7
ENSMUSG00000078441.10	452.639	466.671	438.607	0.939864	-0.0894763	0.21637	1	protein_coding	Scamp4
ENSMUSG00000022462.6	4151.91	4006.86	4296.95	1.0724	0.10084	0.216386	1	protein_coding	Slc38a2
ENSMUSG00000020656.15	90.9496	97.1852	84.7141	0.871677	-0.198134	0.216414	1	protein_coding	Grhl1
ENSMUSG00000039323.18	637.704	606.86	668.548	1.10165	0.139666	0.216512	1	protein_coding	Igfbp2
ENSMUSG00000026819.15	211.85	202.479	221.221	1.09256	0.127713	0.216534	1	protein_coding	Slc25a25
ENSMUSG00000079445.3	74.8807	80.0605	69.701	0.870604	-0.199911	0.216568	1	protein_coding	B3gnt7
ENSMUSG00000093445.7	354.6	368.199	341.001	0.92613	-0.110713	0.216569	1	protein_coding	Lrch4
ENSMUSG00000078651.8	48.145	43.9594	52.3306	1.19043	0.251483	0.216585	1	protein_coding	Aoc2
ENSMUSG00000038949.8	529.013	512.125	545.901	1.06595	0.0921432	0.216601	1	protein_coding	Cnst
ENSMUSG00000039438.6	1.64407	0.820459	2.46768	3.00768	1.58865	0.216683	1	protein_coding	Ttc36
ENSMUSG00000066363.12	0.501789	1.00358	0	0	#NAME?	0.216791	1	protein_coding	Serpina3f
ENSMUSG00000028986.12	696.246	676.666	715.825	1.05787	0.0811637	0.216831	1	protein_coding	Klhl7
ENSMUSG00000069308.7	0.500377	1.00075	0	0	#NAME?	0.217179	1	protein_coding	Hist1h2bp
ENSMUSG00000025893.7	51.764	47.3387	56.1892	1.18696	0.247274	0.217399	1	protein_coding	Kbtbd3
ENSMUSG00000032590.14	587.192	569.92	604.464	1.06061	0.0848966	0.217418	1	protein_coding	Apeh
ENSMUSG00000020267.6	1903.81	1944.26	1863.35	0.958384	-0.0613242	0.217537	1	protein_coding	Hint1
ENSMUSG00000046756.10	667.096	686.623	647.57	0.943123	-0.0844814	0.217559	1	protein_coding	Mrps7
ENSMUSG00000055341.9	3.96685	2.70297	5.23074	1.93519	0.952473	0.217643	1	protein_coding	Zfp457
ENSMUSG00000042333.14	10.2768	6.63143	13.9221	2.09941	1.06998	0.217652	1	protein_coding	Tnfrsf14
ENSMUSG00000037211.12	223.535	214.217	232.852	1.08699	0.120343	0.217656	1	protein_coding	Spry1
ENSMUSG00000059149.17	3.87243	5.17413	2.57073	0.496842	-1.00914	0.217673	1	protein_coding	Mfsd4a
ENSMUSG00000028832.11	4114.02	4192.49	4035.56	0.962568	-0.0550403	0.217744	1	protein_coding	Stmn1
ENSMUSG00000022329.14	607.991	589.963	626.02	1.06112	0.0855849	0.217752	1	protein_coding	Stk3
ENSMUSG00000035575.11	704.886	684.412	725.361	1.05983	0.0838341	0.217835	1	protein_coding	Utp6
ENSMUSG00000024446.13	121.104	127.978	114.231	0.892578	-0.16395	0.217877	1	protein_coding	Rpp21
ENSMUSG00000030825.19	1.62662	0.78438	2.46885	3.14752	1.65422	0.217971	1	protein_coding	Hsd17b14
ENSMUSG00000045795.10	205.608	196.442	214.774	1.09332	0.128718	0.218054	1	protein_coding	Whamm
ENSMUSG00000075705.12	148.497	155.759	141.236	0.90676	-0.141207	0.218125	1	protein_coding	Msrb1
ENSMUSG00000004364.14	1712.38	1674.77	1749.99	1.04491	0.0633826	0.218475	1	protein_coding	Cul3
ENSMUSG00000021647.6	0.49556	0.99112	0	0	#NAME?	0.218519	1	protein_coding	Cartpt
ENSMUSG00000029149.14	24.0677	20.9574	27.178	1.29682	0.374977	0.218533	1	protein_coding	Krtcap3
ENSMUSG00000090077.9	183.017	191.431	174.603	0.912092	-0.132749	0.218534	1	protein_coding	Lime1
ENSMUSG00000004961.7	15.5534	18.3351	12.7717	0.696571	-0.521658	0.218549	1	protein_coding	Syt5
ENSMUSG00000026469.14	974.126	949.45	998.802	1.05198	0.0731076	0.218562	1	protein_coding	Xpr1
ENSMUSG00000030034.11	188.14	179.114	197.166	1.10079	0.138533	0.218581	1	protein_coding	Ino80b
ENSMUSG00000031840.12	160.637	170.724	150.55	0.881833	-0.181423	0.21861	1	protein_coding	Rab3a
ENSMUSG00000064264.14	169.225	177.145	161.305	0.910584	-0.135137	0.218656	1	protein_coding	Zfp428
ENSMUSG00000021823.9	3385.81	3301.29	3470.32	1.0512	0.072041	0.218671	1	protein_coding	Vcl
ENSMUSG00000021796.14	1997.18	1951	2043.36	1.04734	0.0667316	0.218876	1	protein_coding	Bmpr1a
ENSMUSG00000030609.18	461.35	475.732	446.968	0.939538	-0.0899769	0.218895	1	protein_coding	Aen
ENSMUSG00000003814.8	9852.65	10083.2	9622.07	0.954266	-0.067537	0.218897	1	protein_coding	Calr
ENSMUSG00000008590.4	1.20825	2.2154	0.201106	0.0907764	-3.46154	0.218921	1	protein_coding	Htr3b
ENSMUSG00000028988.13	443.131	458.103	428.158	0.934632	-0.0975295	0.219014	1	protein_coding	Ctnnbip1
ENSMUSG00000045083.14	1.35015	2.10387	0.596424	0.283489	-1.81864	0.21929	1	protein_coding	Lingo2
ENSMUSG00000030703.8	19.6001	22.247	16.9532	0.762042	-0.392058	0.219303	1	protein_coding	Gdpd3
ENSMUSG00000030433.15	36.2484	32.3088	40.188	1.24387	0.314837	0.219327	1	protein_coding	Sbk2
ENSMUSG00000022685.8	332.036	319.604	344.468	1.0778	0.108087	0.219647	1	protein_coding	Parn
ENSMUSG00000089865.2	2.31272	0	4.62544	Inf	Inf	0.21977	1	protein_coding	Gm44503
ENSMUSG00000029034.9	308.566	320.311	296.821	0.926663	-0.109884	0.21979	1	protein_coding	Cpsf3l
ENSMUSG00000021710.10	480.524	465.258	495.791	1.06563	0.0917026	0.219842	1	protein_coding	Nln
ENSMUSG00000025573.4	1.34438	2.10654	0.582221	0.276387	-1.85524	0.219887	1	protein_coding	6030468B19Rik
ENSMUSG00000075553.1	1.60019	0.755134	2.44524	3.23816	1.69517	0.219963	1	protein_coding	Gm5464
ENSMUSG00000016559.14	3853.03	3932.53	3773.54	0.95957	-0.0595402	0.220026	1	protein_coding	H3f3b
ENSMUSG00000027074.14	568.853	552.301	585.405	1.05994	0.083982	0.220029	1	protein_coding	Slc43a3
ENSMUSG00000000531.4	174.822	182.682	166.962	0.913948	-0.129817	0.220098	1	protein_coding	Grasp
ENSMUSG00000026856.14	205.154	214.378	195.929	0.913943	-0.129825	0.220104	1	protein_coding	Dolpp1
ENSMUSG00000057522.15	1069.18	1040.75	1097.61	1.05463	0.0767344	0.220219	1	protein_coding	Spop
ENSMUSG00000037361.7	405.649	419.385	391.914	0.934496	-0.0977403	0.220259	1	protein_coding	Sf3b6
ENSMUSG00000073077.6	4.9286	3.60655	6.25066	1.73314	0.793389	0.220298	1	protein_coding	Gm7173
ENSMUSG00000069895.3	748.45	728.352	768.549	1.05519	0.0775009	0.220331	1	protein_coding	Atxn1l
ENSMUSG00000033326.15	1192.59	1164.08	1221.1	1.04898	0.0689921	0.220396	1	protein_coding	Kdm4a
ENSMUSG00000034647.14	469.808	485.036	454.579	0.937208	-0.0935585	0.220561	1	protein_coding	Ankrd12
ENSMUSG00000032484.8	2.54024	3.99748	1.08301	0.270923	-1.88405	0.220656	1	protein_coding	Ngp
ENSMUSG00000026767.12	309.88	298.052	321.709	1.07937	0.110192	0.220687	1	protein_coding	Fam188a
ENSMUSG00000037022.3	158.41	150.467	166.353	1.10558	0.144801	0.220759	1	protein_coding	Mmaa
ENSMUSG00000046861.9	237.825	248.292	227.359	0.915694	-0.127063	0.22078	1	protein_coding	Hectd3
ENSMUSG00000061451.13	121.24	113.143	129.336	1.14312	0.192979	0.220939	1	protein_coding	Tmem151a
ENSMUSG00000058153.14	28.1639	23.3749	32.9528	1.40975	0.495439	0.221135	1	protein_coding	Sez6l
ENSMUSG00000025887.10	42.9438	47.1097	38.7778	0.823137	-0.280796	0.221399	1	protein_coding	Casp12
ENSMUSG00000029053.16	85.8077	91.5137	80.1017	0.875298	-0.192155	0.22142	1	protein_coding	Prkcz
ENSMUSG00000012428.9	2.07311	1.09314	3.05309	2.79295	1.48179	0.221499	1	protein_coding	Steap4
ENSMUSG00000024791.10	237.616	247.674	227.558	0.918777	-0.122213	0.221514	1	protein_coding	Cdca5
ENSMUSG00000033318.6	26.2023	23.233	29.1716	1.25561	0.328392	0.221521	1	protein_coding	Gstt2
ENSMUSG00000012520.10	21.6176	41.259	1.97618	0.0478968	-4.38393	0.221566	1	protein_coding	Phox2b
ENSMUSG00000062981.4	1124.14	1150.8	1097.48	0.953673	-0.068434	0.221574	1	protein_coding	Mrpl42
ENSMUSG00000062785.14	17.6162	21.5363	13.6962	0.635959	-0.652995	0.22171	1	protein_coding	Kcnc3
ENSMUSG00000025220.7	1657.23	1621.21	1693.25	1.04443	0.0627212	0.221969	1	protein_coding	Mgea5
ENSMUSG00000030220.13	495.946	511.359	480.532	0.939717	-0.0897015	0.222062	1	protein_coding	Arhgdib
ENSMUSG00000020424.3	25.1181	28.156	22.0802	0.78421	-0.350688	0.222081	1	protein_coding	Gatsl3
ENSMUSG00000021395.10	1721.76	1685.57	1757.96	1.04295	0.0606638	0.22212	1	protein_coding	Spin1
ENSMUSG00000024867.14	289.583	278.232	300.934	1.08159	0.113157	0.222363	1	protein_coding	Pip5k1b
ENSMUSG00000025968.16	3370.4	3273.47	3467.33	1.05922	0.0830021	0.222372	1	protein_coding	Ndufs1
ENSMUSG00000029613.15	636.898	599.53	674.266	1.12466	0.169487	0.222403	1	protein_coding	Eif2ak1
ENSMUSG00000017221.14	1959.72	2003.28	1916.16	0.956511	-0.0641467	0.222541	1	protein_coding	Psmd3
ENSMUSG00000055980.2	1460.86	1423.61	1498.11	1.05233	0.073588	0.222583	1	protein_coding	Irs1
ENSMUSG00000049313.8	349.173	362.116	336.23	0.928516	-0.107001	0.222753	1	protein_coding	Sorl1
ENSMUSG00000030417.15	850.458	871.496	829.42	0.95172	-0.0713914	0.222774	1	protein_coding	Pdcd5
ENSMUSG00000073130.8	5.25008	6.6826	3.81756	0.571269	-0.807757	0.222823	1	protein_coding	Gm1141
ENSMUSG00000027871.16	14.6488	7.83851	21.4591	2.73764	1.45293	0.222883	1	protein_coding	Hsd3b1
ENSMUSG00000029167.13	1092.08	1051.56	1132.6	1.07706	0.107105	0.222931	1	protein_coding	Ppargc1a
ENSMUSG00000055717.13	21.0911	23.8527	18.3295	0.768443	-0.379989	0.223041	1	protein_coding	Slain1
ENSMUSG00000022629.16	271.776	282.052	261.499	0.927128	-0.109159	0.223043	1	protein_coding	Kif21a
ENSMUSG00000040710.10	32.3213	36.5526	28.09	0.76848	-0.37992	0.223051	1	protein_coding	St8sia4
ENSMUSG00000096146.2	511.601	494.508	528.693	1.06913	0.0964369	0.223207	1	protein_coding	Kcnj11
ENSMUSG00000017309.11	37.5165	33.6863	41.3468	1.22741	0.295613	0.223226	1	protein_coding	Cd300lg
ENSMUSG00000031990.14	384.135	398.4	369.87	0.92839	-0.107197	0.223306	1	protein_coding	Jam3
ENSMUSG00000024982.9	454.827	469.87	439.784	0.935969	-0.0954678	0.223413	1	protein_coding	Zdhhc6
ENSMUSG00000090223.1	14.9701	27.9493	1.99102	0.0712368	-3.81123	0.223614	1	protein_coding	Pcp4
ENSMUSG00000068154.5	5.99252	11.1138	0.87128	0.0783965	-3.67307	0.223766	1	protein_coding	Insm1
ENSMUSG00000002981.10	1475.87	1441.99	1509.75	1.04699	0.0662416	0.223928	1	protein_coding	Clptm1
ENSMUSG00000096629.7	17.7748	20.4967	15.0528	0.734403	-0.445356	0.224037	1	protein_coding	Gm3383
ENSMUSG00000035107.13	1918.86	1874.97	1962.75	1.04682	0.0660072	0.224043	1	protein_coding	Dcbld2
ENSMUSG00000042289.11	169.036	177.026	161.045	0.909723	-0.136501	0.224204	1	protein_coding	Hsd3b7
ENSMUSG00000060038.14	248.927	238.173	259.681	1.09031	0.124732	0.2243	1	protein_coding	Dhps
ENSMUSG00000074748.3	2663.07	2717.36	2608.78	0.96004	-0.0588335	0.224534	1	protein_coding	Atxn7l3b
ENSMUSG00000031273.16	937.999	911.266	964.732	1.05867	0.0822558	0.224682	1	protein_coding	Col4a6
ENSMUSG00000002524.15	1785.55	1826.54	1744.56	0.955118	-0.0662493	0.224846	1	protein_coding	Puf60
ENSMUSG00000040797.16	3.66338	6.90729	0.419461	0.0607273	-4.04151	0.224963	1	protein_coding	Iqsec3
ENSMUSG00000057531.13	426.745	440.794	412.696	0.936258	-0.095022	0.225017	1	protein_coding	Dtnbp1
ENSMUSG00000014959.12	1679.39	1717.41	1641.38	0.955731	-0.065323	0.225065	1	protein_coding	Gorasp2
ENSMUSG00000020224.14	207.54	216.115	198.966	0.920651	-0.119274	0.225107	1	protein_coding	Llph
ENSMUSG00000024056.9	436.417	421.581	451.254	1.07038	0.0981289	0.225127	1	protein_coding	Ndc80
ENSMUSG00000036779.12	530.092	514.878	545.306	1.0591	0.0828361	0.225189	1	protein_coding	Papd5
ENSMUSG00000052921.13	507.729	523.837	491.621	0.938499	-0.0915731	0.225331	1	protein_coding	Arhgef15
ENSMUSG00000021262.14	1479.76	1513.65	1445.87	0.955216	-0.0661016	0.225357	1	protein_coding	Evl
ENSMUSG00000017734.15	103.641	111.107	96.1741	0.865599	-0.208229	0.225505	1	protein_coding	Dbndd2
ENSMUSG00000023921.8	478.814	464.565	493.063	1.06134	0.0858923	0.225506	1	protein_coding	Mut
ENSMUSG00000072944.11	19.9376	22.6196	17.2556	0.762864	-0.390503	0.225621	1	protein_coding	Nup62cl
ENSMUSG00000016552.13	43.086	47.2275	38.9445	0.824614	-0.278209	0.225758	1	protein_coding	Foxred2
ENSMUSG00000025134.2	1045.26	1069.16	1021.37	0.955298	-0.0659775	0.225955	1	protein_coding	Alyref
ENSMUSG00000033595.6	51.1174	46.6416	55.5932	1.19192	0.253292	0.226118	1	protein_coding	Lgi3
ENSMUSG00000039384.8	242.799	232.611	252.986	1.08759	0.121139	0.226129	1	protein_coding	Dusp10
ENSMUSG00000049739.10	576.887	593.47	560.303	0.944114	-0.0829674	0.226131	1	protein_coding	Zfp646
ENSMUSG00000024098.5	1914.89	1860.69	1969.09	1.05826	0.0816947	0.22619	1	protein_coding	Twsg1
ENSMUSG00000043372.12	43.8993	38.626	49.1727	1.27305	0.348283	0.226195	1	protein_coding	Hexim2
ENSMUSG00000092116.1	0.46938	0.93876	0	0	#NAME?	0.226213	1	protein_coding	Gm10320
ENSMUSG00000020115.2	327.818	316.546	339.09	1.07122	0.0992506	0.226219	1	protein_coding	Tbk1
ENSMUSG00000037426.17	466.464	450.314	482.615	1.07173	0.0999396	0.226398	1	protein_coding	Depdc5
ENSMUSG00000058267.13	307.323	318.881	295.765	0.927509	-0.108567	0.226441	1	protein_coding	Mrps14
ENSMUSG00000061353.11	2880.65	3033.13	2728.17	0.899458	-0.152873	0.22652	1	protein_coding	Cxcl12
ENSMUSG00000024335.19	2509.69	2562.41	2456.97	0.958851	-0.0606218	0.2266	1	protein_coding	Brd2
ENSMUSG00000005774.12	302.876	291.194	314.558	1.08023	0.111345	0.226706	1	protein_coding	Rfx5
ENSMUSG00000028848.13	97.7982	103.728	91.8689	0.885674	-0.175152	0.226778	1	protein_coding	Gpn2
ENSMUSG00000027071.14	16.3124	29.9605	2.6644	0.0889305	-3.49118	0.22698	1	protein_coding	P2rx3
ENSMUSG00000024959.13	219.443	228.024	210.862	0.924737	-0.112886	0.227054	1	protein_coding	Bad
ENSMUSG00000037737.6	0.466227	0.932454	0	0	#NAME?	0.227189	1	protein_coding	Actrt3
ENSMUSG00000084957.2	211.043	220.324	201.761	0.91575	-0.126975	0.227252	1	protein_coding	Bbip1
ENSMUSG00000029245.16	13.8114	20.7496	6.87318	0.331244	-1.59403	0.227701	1	protein_coding	Epha5
ENSMUSG00000058407.12	746.991	768.4	725.582	0.944276	-0.0827202	0.227735	1	protein_coding	Txndc9
ENSMUSG00000028969.10	259.156	269.719	248.592	0.921671	-0.117676	0.227815	1	protein_coding	Cdk5
ENSMUSG00000089824.10	548.033	531.351	564.715	1.06279	0.087858	0.227907	1	protein_coding	Rbm12
ENSMUSG00000014767.16	266.645	277.292	255.997	0.923205	-0.115277	0.228004	1	protein_coding	Tbp
ENSMUSG00000001285.12	316.175	327.4	304.95	0.931432	-0.102478	0.228043	1	protein_coding	Myg1
ENSMUSG00000025855.13	142.045	158.215	125.876	0.795602	-0.329882	0.228151	1	protein_coding	Prkar1b
ENSMUSG00000008843.4	17.1055	9.42621	24.7849	2.62936	1.39471	0.22832	1	protein_coding	Cldn13
ENSMUSG00000020151.16	9.66502	14.2854	5.04464	0.353133	-1.50172	0.228358	1	protein_coding	Ptprr
ENSMUSG00000032000.17	63.8266	59.3161	68.3372	1.15208	0.204247	0.22841	1	protein_coding	Birc3
ENSMUSG00000030213.12	1488.68	1454.96	1522.4	1.04636	0.0653755	0.228499	1	protein_coding	Atf7ip
ENSMUSG00000026094.14	296.182	285.376	306.987	1.07573	0.105312	0.228591	1	protein_coding	Stk17b
ENSMUSG00000040310.12	14.9264	18.6309	11.2218	0.602321	-0.731396	0.228661	1	protein_coding	Alx4
ENSMUSG00000024261.5	24.5139	43.0731	5.95465	0.138245	-2.8547	0.228679	1	protein_coding	Syt4
ENSMUSG00000018830.8	64.0582	84.016	44.1005	0.524906	-0.92987	0.228714	1	protein_coding	Myh11
ENSMUSG00000062070.12	10666.2	10471.3	10861.1	1.03722	0.0527287	0.228855	1	protein_coding	Pgk1
ENSMUSG00000020436.17	1.52184	3.04367	0	0	#NAME?	0.228907	1	protein_coding	Gabrg2
ENSMUSG00000025213.11	19.2194	16.6439	21.795	1.30949	0.389006	0.2291	1	protein_coding	Kazald1
ENSMUSG00000025915.14	198.121	188.962	207.279	1.09694	0.13348	0.229136	1	protein_coding	Sgk3
ENSMUSG00000026156.8	2.89908	3.95568	1.84248	0.46578	-1.10228	0.229259	1	protein_coding	B3gat2
ENSMUSG00000035299.16	796.085	832.895	759.275	0.911609	-0.133512	0.229351	1	protein_coding	Mid1
ENSMUSG00000009640.11	311.748	300.156	323.339	1.07724	0.107336	0.229437	1	protein_coding	Dmap1
ENSMUSG00000033623.13	1479.67	1447.18	1512.15	1.0449	0.0633591	0.229461	1	protein_coding	Pcgf3
ENSMUSG00000028630.8	371.328	357.113	385.544	1.07961	0.110515	0.229551	1	protein_coding	Dyrk2
ENSMUSG00000053914.9	1.08581	1.75574	0.41588	0.236869	-2.07784	0.229684	1	protein_coding	Kdm4d
ENSMUSG00000047155.13	3.08978	5.57464	0.604924	0.108513	-3.20405	0.229767	1	protein_coding	Cyp4x1
ENSMUSG00000048720.7	147.565	139.85	155.28	1.11034	0.150996	0.229992	1	protein_coding	Tbc1d12
ENSMUSG00000002428.12	434.762	421.134	448.389	1.06472	0.0904705	0.230012	1	protein_coding	Hltf
ENSMUSG00000033885.14	333.86	346.168	321.553	0.928891	-0.106418	0.23011	1	protein_coding	Pxk
ENSMUSG00000003031.14	901.028	875.605	926.451	1.05807	0.0814329	0.230196	1	protein_coding	Cdkn1b
ENSMUSG00000028884.14	531.924	547.836	516.012	0.94191	-0.086339	0.230375	1	protein_coding	Rpa2
ENSMUSG00000022054.11	164.417	310.927	17.9061	0.0575892	-4.11806	0.230468	1	protein_coding	Nefm
ENSMUSG00000019689.4	266.093	275.845	256.341	0.929295	-0.105791	0.230622	1	protein_coding	1110001J03Rik
ENSMUSG00000041119.11	86.3196	91.5666	81.0726	0.885394	-0.175608	0.230646	1	protein_coding	Pde9a
ENSMUSG00000054843.8	616.587	635.28	597.895	0.941152	-0.0874997	0.230661	1	protein_coding	Atrnl1
ENSMUSG00000066975.12	4.07914	5.32237	2.83591	0.532828	-0.908258	0.23078	1	protein_coding	Cryba4
ENSMUSG00000059974.10	485.817	500.379	471.255	0.941796	-0.0865135	0.230861	1	protein_coding	Ntm
ENSMUSG00000044199.5	4.07421	5.29711	2.8513	0.538275	-0.893584	0.230952	1	protein_coding	S1pr4
ENSMUSG00000026023.16	1.87154	2.74087	1.00222	0.365657	-1.45144	0.230969	1	protein_coding	Cdk15
ENSMUSG00000030231.10	500.733	516.273	485.193	0.939799	-0.0895751	0.230979	1	protein_coding	Plekha5
ENSMUSG00000045215.16	96.0195	102.389	89.6497	0.875576	-0.191695	0.231008	1	protein_coding	Asxl3
ENSMUSG00000024897.8	122.681	142.605	102.758	0.72058	-0.472769	0.231303	1	protein_coding	Apba1
ENSMUSG00000035473.10	155.712	148.169	163.255	1.10181	0.139879	0.231383	1	protein_coding	Galm
ENSMUSG00000028642.6	1.07215	1.74209	0.402213	0.230879	-2.11479	0.23146	1	protein_coding	4930538K18Rik
ENSMUSG00000038299.15	478.568	463.256	493.88	1.06611	0.0923525	0.231634	1	protein_coding	Wdr36
ENSMUSG00000028567.8	965.205	988.811	941.6	0.952254	-0.0705812	0.231641	1	protein_coding	Txndc12
ENSMUSG00000036466.17	4.05328	5.35529	2.75127	0.513749	-0.960865	0.231687	1	protein_coding	Megf11
ENSMUSG00000020766.4	753.73	733.675	773.784	1.05467	0.0767891	0.231845	1	protein_coding	Galk1
ENSMUSG00000008435.15	416.448	430.322	402.574	0.935516	-0.0961656	0.231863	1	protein_coding	Rdh13
ENSMUSG00000039278.10	10.0452	19.0564	1.03394	0.0542566	-4.20406	0.231947	1	protein_coding	Pcsk1n
ENSMUSG00000051251.3	2.55574	4.69507	0.416415	0.088692	-3.49505	0.232083	1	protein_coding	Nhlh1
ENSMUSG00000050822.11	37.3056	42.7802	31.831	0.74406	-0.426509	0.232259	1	protein_coding	Slc29a4
ENSMUSG00000045394.8	4.79485	6.15047	3.43923	0.559181	-0.838613	0.232265	1	protein_coding	Epcam
ENSMUSG00000004328.15	1708.57	1669.25	1747.9	1.04712	0.0664234	0.232266	1	protein_coding	Hif3a
ENSMUSG00000091780.2	96.9857	103.057	90.9146	0.88218	-0.180856	0.232291	1	protein_coding	Sco2
ENSMUSG00000079845.8	3.39657	4.48066	2.31249	0.516106	-0.954262	0.232335	1	protein_coding	Xlr4a
ENSMUSG00000048271.14	906.633	883.165	930.101	1.05315	0.074705	0.232355	1	protein_coding	Rbm33
ENSMUSG00000058385.7	2.74571	1.72282	3.7686	2.18746	1.12925	0.232359	1	protein_coding	Hist1h2bg
ENSMUSG00000027195.10	624.233	642.613	605.853	0.942796	-0.0849822	0.2324	1	protein_coding	Hsd17b12
ENSMUSG00000039316.14	335.935	324.171	347.7	1.07258	0.101091	0.232409	1	protein_coding	Rftn1
ENSMUSG00000038224.12	0.812617	1.40741	0.21782	0.154766	-2.69184	0.232622	1	protein_coding	Serpinf2
ENSMUSG00000038332.12	415.454	401.585	429.324	1.06907	0.0963623	0.232807	1	protein_coding	Sesn1
ENSMUSG00000028172.5	0.811427	1.42121	0.201641	0.14188	-2.81726	0.232826	1	protein_coding	Tacr3
ENSMUSG00000001506.10	16559.2	17121.6	15996.8	0.934307	-0.098031	0.232868	1	protein_coding	Col1a1
ENSMUSG00000055197.4	13.9737	11.756	16.1913	1.37728	0.461825	0.232929	1	protein_coding	Fev
ENSMUSG00000002266.16	1290.83	1249.88	1331.78	1.06552	0.0915622	0.232938	1	protein_coding	Zim1
ENSMUSG00000024118.13	135.364	128.131	142.597	1.1129	0.154325	0.23296	1	protein_coding	1600002H07Rik
ENSMUSG00000035623.14	606.089	588.412	623.767	1.06009	0.0841809	0.233043	1	protein_coding	Rsf1
ENSMUSG00000023411.11	420.443	442.203	398.682	0.90158	-0.149472	0.233092	1	protein_coding	Nfatc4
ENSMUSG00000029499.11	61.683	66.3036	57.0625	0.860625	-0.216543	0.233117	1	protein_coding	Pxmp2
ENSMUSG00000028053.13	842.994	820.862	865.125	1.05392	0.0757685	0.233361	1	protein_coding	Ash1l
ENSMUSG00000036833.16	195.318	186.139	204.498	1.09863	0.135707	0.233372	1	protein_coding	Pnpla7
ENSMUSG00000026643.16	698.313	679.307	717.318	1.05596	0.0785486	0.233406	1	protein_coding	Nmt2
ENSMUSG00000028382.15	1248.59	1194.28	1302.91	1.09096	0.125602	0.233458	1	protein_coding	Ptbp3
ENSMUSG00000051367.8	14.2582	26.0971	2.41925	0.0927016	-3.43126	0.233505	1	protein_coding	Six1
ENSMUSG00000029090.12	1144.8	1119.18	1170.41	1.04578	0.0645745	0.233528	1	protein_coding	Adgra3
ENSMUSG00000048004.14	6.25812	4.76517	7.75107	1.62661	0.70187	0.233572	1	protein_coding	Tmem196
ENSMUSG00000026229.17	2077.79	2033.2	2122.37	1.04386	0.0619258	0.233677	1	protein_coding	Psmd1
ENSMUSG00000044155.11	403.994	417.385	390.602	0.935832	-0.0956782	0.233742	1	protein_coding	Lsm8
ENSMUSG00000041700.9	2.36679	3.35275	1.38082	0.411847	-1.27982	0.233783	1	protein_coding	Lhfpl1
ENSMUSG00000021027.15	725.008	705.651	744.365	1.05486	0.0770542	0.233788	1	protein_coding	Ralgapa1
ENSMUSG00000051351.14	761.423	739.524	783.322	1.05923	0.0830098	0.233816	1	protein_coding	Zfp46
ENSMUSG00000021991.8	10.1107	13.1535	7.06789	0.537341	-0.896091	0.233841	1	protein_coding	Cacna2d3
ENSMUSG00000025813.14	1492.48	1457.11	1527.85	1.04855	0.0683932	0.233932	1	protein_coding	Homer2
ENSMUSG00000031156.18	250.679	260.496	240.862	0.924628	-0.113055	0.233951	1	protein_coding	Slc35a2
ENSMUSG00000008658.15	67.7921	72.5469	63.0374	0.868918	-0.202707	0.234014	1	protein_coding	Rbfox1
ENSMUSG00000046034.7	228.896	237.84	219.952	0.92479	-0.112802	0.234018	1	protein_coding	Otulin
ENSMUSG00000038700.4	16.5182	31.2248	1.81154	0.0580162	-4.1074	0.234151	1	protein_coding	Hoxb5
ENSMUSG00000023991.16	1363.89	1398.69	1329.09	0.950238	-0.0736392	0.234228	1	protein_coding	Foxp4
ENSMUSG00000037995.15	218.181	227.754	208.609	0.915944	-0.126669	0.234254	1	protein_coding	Igsf9
ENSMUSG00000028124.15	636.364	542.139	730.588	1.3476	0.430395	0.23427	1	protein_coding	Gclm
ENSMUSG00000034156.16	9.82592	13.0723	6.57949	0.503313	-0.990472	0.234322	1	protein_coding	Bzrap1
ENSMUSG00000059839.8	90.7235	85.3463	96.1008	1.12601	0.17122	0.234329	1	protein_coding	Zfp874b
ENSMUSG00000039233.12	301.725	291.108	312.341	1.07294	0.101565	0.234359	1	protein_coding	Tbce
ENSMUSG00000005718.7	134.407	140.769	128.046	0.909619	-0.136665	0.234368	1	protein_coding	Tfap4
ENSMUSG00000091110.1	0.801789	1.3888	0.214774	0.154647	-2.69295	0.234492	1	protein_coding	Gm2832
ENSMUSG00000056529.7	12.5496	14.7309	10.3684	0.703856	-0.506648	0.23457	1	protein_coding	Ptafr
ENSMUSG00000031409.1	12.4049	10.3469	14.4629	1.3978	0.48316	0.234668	1	protein_coding	Tceal6
ENSMUSG00000023484.13	65.7261	123.854	7.59858	0.0613513	-4.02676	0.234702	1	protein_coding	Prph
ENSMUSG00000033157.16	218.543	209.513	227.573	1.0862	0.119289	0.234824	1	protein_coding	Abhd10
ENSMUSG00000100967.1	28.6515	31.8597	25.4433	0.798603	-0.32445	0.235068	1	protein_coding	Gm29666
ENSMUSG00000032181.6	7.81994	14.8182	0.821674	0.0554503	-4.17266	0.235168	1	protein_coding	Scg3
ENSMUSG00000022442.15	243.983	253.41	234.557	0.925606	-0.11153	0.235216	1	protein_coding	Ttll1
ENSMUSG00000048826.6	154.015	162.193	145.837	0.899153	-0.153361	0.235256	1	protein_coding	Dact2
ENSMUSG00000019838.10	403.838	387.735	419.941	1.08306	0.115115	0.235381	1	protein_coding	Slc16a10
ENSMUSG00000017421.18	2378.35	2330.01	2426.69	1.04149	0.0586515	0.235393	1	protein_coding	Zfp207
ENSMUSG00000009248.6	2.33911	3.31652	1.3617	0.410581	-1.28426	0.235451	1	protein_coding	Ascl2
ENSMUSG00000038276.12	6.33983	10.058	2.62167	0.260656	-1.93978	0.235477	1	protein_coding	Asic3
ENSMUSG00000025969.15	471.794	510.386	433.203	0.848775	-0.236545	0.235705	1	protein_coding	Nrp2
ENSMUSG00000050605.17	140.997	148.062	133.933	0.904577	-0.144685	0.235763	1	protein_coding	Zfp61
ENSMUSG00000035561.5	1481.46	1423.19	1539.74	1.08189	0.113558	0.235872	1	protein_coding	Aldh1b1
ENSMUSG00000054708.17	396.749	410.3	383.198	0.933947	-0.0985868	0.235954	1	protein_coding	Ankrd24
ENSMUSG00000021893.13	797.882	776.349	819.415	1.05547	0.0778902	0.235998	1	protein_coding	Capn7
ENSMUSG00000022408.6	0.793083	1.36835	0.21782	0.159185	-2.65123	0.236026	1	protein_coding	Fam83f
ENSMUSG00000050578.9	0.791632	1.38216	0.201106	0.145502	-2.78089	0.236284	1	protein_coding	Mmp13
ENSMUSG00000102440.1	57.7283	53.4993	61.9573	1.15809	0.211754	0.236558	1	protein_coding	Pcdhga9
ENSMUSG00000033740.17	3.95398	7.70632	0.201641	0.0261657	-5.25618	0.236634	1	protein_coding	St18
ENSMUSG00000063632.6	1132.84	1171.88	1093.79	0.933366	-0.0994858	0.236789	1	protein_coding	Sox11
ENSMUSG00000029616.9	1128.21	1156.67	1099.74	0.950777	-0.0728212	0.236817	1	protein_coding	Erp29
ENSMUSG00000026482.13	1601.64	1566.99	1636.28	1.04422	0.0624259	0.236883	1	protein_coding	Rgl1
ENSMUSG00000028785.12	9.85485	16.7288	2.9809	0.17819	-2.48851	0.236996	1	protein_coding	Hpca
ENSMUSG00000071856.10	618.002	601.106	634.897	1.05621	0.0789029	0.237119	1	protein_coding	Mcc
ENSMUSG00000028214.13	136.122	143.488	128.755	0.897317	-0.15631	0.237184	1	protein_coding	Gem
ENSMUSG00000019775.17	27.5863	30.9762	24.1964	0.78113	-0.356365	0.237191	1	protein_coding	Rgs17
ENSMUSG00000078851.4	228.624	238.074	219.175	0.920619	-0.119324	0.237219	1	protein_coding	Hist3h2a
ENSMUSG00000062232.14	354.835	343.003	366.666	1.06899	0.0962428	0.237241	1	protein_coding	Rapgef2
ENSMUSG00000046152.16	258.869	249.352	268.386	1.07633	0.106126	0.237557	1	protein_coding	Fut10
ENSMUSG00000034761.15	951.653	928.641	974.664	1.04956	0.0697826	0.237625	1	protein_coding	Map4k5
ENSMUSG00000021095.5	2.22707	4.01851	0.43564	0.108408	-3.20545	0.237847	1	protein_coding	Gsc
ENSMUSG00000021957.6	1244.61	1274.95	1214.27	0.952401	-0.0703591	0.237952	1	protein_coding	Tkt
ENSMUSG00000032579.14	104.286	110.528	98.0438	0.887048	-0.172915	0.237993	1	protein_coding	Hemk1
ENSMUSG00000076435.3	353.535	340.319	366.752	1.07767	0.107918	0.238032	1	protein_coding	Acsf2
ENSMUSG00000028517.8	539.154	522.619	555.688	1.06328	0.0885148	0.238063	1	protein_coding	Plpp3
ENSMUSG00000056972.6	25.3268	29.1398	21.5137	0.738291	-0.437738	0.238208	1	protein_coding	Magel2
ENSMUSG00000004221.16	467.749	425.665	509.834	1.19774	0.260312	0.238224	1	protein_coding	Ikbkg
ENSMUSG00000028332.13	22.4439	11.7336	33.1541	2.82558	1.49855	0.238284	1	protein_coding	Hemgn
ENSMUSG00000034973.16	175.518	168.073	182.964	1.0886	0.122471	0.238329	1	protein_coding	Dopey1
ENSMUSG00000045180.13	375.357	362.379	388.336	1.07163	0.099807	0.238343	1	protein_coding	Shroom2
ENSMUSG00000021319.6	3.61123	4.77947	2.443	0.511144	-0.968197	0.238648	1	protein_coding	Sfrp4
ENSMUSG00000012350.15	0.778518	1.3554	0.201641	0.148769	-2.74885	0.238657	1	protein_coding	Ehf
ENSMUSG00000018565.17	566.488	581.696	551.28	0.947712	-0.0774794	0.238876	1	protein_coding	Elp5
ENSMUSG00000000308.14	7.9161	14.3868	1.44543	0.10047	-3.31517	0.238904	1	protein_coding	Ckmt1
ENSMUSG00000032925.16	14.2838	12.0458	16.5218	1.37158	0.455843	0.238928	1	protein_coding	Itgbl1
ENSMUSG00000029664.10	32.264	29.0631	35.4648	1.22027	0.2872	0.238961	1	protein_coding	Tfpi2
ENSMUSG00000049807.16	1511.64	1461.86	1561.41	1.0681	0.0950429	0.238988	1	protein_coding	Arhgap23
ENSMUSG00000026594.14	807.554	785.974	829.134	1.05491	0.0771239	0.238994	1	protein_coding	Ralgps2
ENSMUSG00000031431.13	1490.92	1524.11	1457.73	0.956449	-0.0642393	0.239155	1	protein_coding	Tsc22d3
ENSMUSG00000043683.3	1038.63	1012.53	1064.73	1.05155	0.0725142	0.239368	1	protein_coding	Fem1a
ENSMUSG00000023945.6	36.8551	40.2296	33.4807	0.832241	-0.264927	0.239505	1	protein_coding	Slc5a7
ENSMUSG00000045039.9	1396.78	1431.14	1362.41	0.95198	-0.0709975	0.239522	1	protein_coding	Megf8
ENSMUSG00000024947.16	755.523	775.739	735.307	0.947879	-0.0772257	0.239612	1	protein_coding	Men1
ENSMUSG00000091956.2	19.6379	22.3419	16.9338	0.757939	-0.399847	0.239698	1	protein_coding	C2cd4b
ENSMUSG00000006362.15	390.188	403.008	377.367	0.936376	-0.0948398	0.239781	1	protein_coding	Cbfa2t3
ENSMUSG00000009293.17	640.857	658.791	622.924	0.945556	-0.0807653	0.239817	1	protein_coding	Ube2g2
ENSMUSG00000049353.17	38.071	34.5014	41.6406	1.20693	0.271338	0.239848	1	protein_coding	Rd3
ENSMUSG00000031949.17	135.282	128.203	142.361	1.11043	0.151121	0.239855	1	protein_coding	Adat1
ENSMUSG00000032343.15	0.77195	1.32913	0.214774	0.16159	-2.62959	0.23987	1	protein_coding	Impg1
ENSMUSG00000030120.14	2642.35	2691.73	2592.97	0.96331	-0.0539281	0.240074	1	protein_coding	Mlf2
ENSMUSG00000033981.14	25.8726	30.5088	21.2364	0.696072	-0.522691	0.240083	1	protein_coding	Gria2
ENSMUSG00000053886.3	114.185	107.374	120.996	1.12686	0.172311	0.240094	1	protein_coding	Sh2d4a
ENSMUSG00000054693.14	2566.97	2502.66	2631.27	1.05139	0.0722943	0.240311	1	protein_coding	Adam10
ENSMUSG00000029178.14	1135.73	1107.23	1164.23	1.05148	0.07242	0.240322	1	protein_coding	Klf3
ENSMUSG00000048142.9	150.423	157.765	143.081	0.90693	-0.140937	0.240403	1	protein_coding	Nat8l
ENSMUSG00000028439.14	213.04	222.764	203.317	0.912704	-0.131781	0.240407	1	protein_coding	Fam219a
ENSMUSG00000040459.11	1945.59	1902.34	1988.84	1.04547	0.0641503	0.240453	1	protein_coding	Arglu1
ENSMUSG00000041886.6	2.30126	1.34158	3.26093	2.43065	1.28135	0.240527	1	protein_coding	Macc1
ENSMUSG00000052353.13	160.557	152.813	168.3	1.10135	0.13927	0.240623	1	protein_coding	Cemip
ENSMUSG00000027612.7	6.14666	11.1136	1.17972	0.106151	-3.23582	0.240648	1	protein_coding	Mmp24
ENSMUSG00000028378.6	114	108.032	119.968	1.11049	0.151194	0.24073	1	protein_coding	Ptgr1
ENSMUSG00000032998.16	861.098	839.578	882.618	1.05126	0.0721248	0.240743	1	protein_coding	Foxj3
ENSMUSG00000047344.9	11.3497	9.39404	13.3053	1.41635	0.502181	0.240861	1	protein_coding	Lancl3
ENSMUSG00000025912.16	111.837	105.702	117.972	1.11607	0.158429	0.241062	1	protein_coding	Mybl1
ENSMUSG00000028088.14	52.5846	48.3427	56.8265	1.17549	0.233267	0.241086	1	protein_coding	Fmo5
ENSMUSG00000022142.7	759.692	738.945	780.438	1.05615	0.0788161	0.241191	1	protein_coding	Nup155
ENSMUSG00000034127.14	16.9737	23.0025	10.9449	0.475812	-1.07154	0.241377	1	protein_coding	Tspan8
ENSMUSG00000039483.10	220.724	229.324	212.124	0.925001	-0.112474	0.241433	1	protein_coding	Asb6
ENSMUSG00000007216.6	98.7556	104.334	93.177	0.893064	-0.163165	0.241551	1	protein_coding	Zfp775
ENSMUSG00000001943.7	19.9768	22.5867	17.3669	0.768899	-0.379134	0.24157	1	protein_coding	Vsig2
ENSMUSG00000037335.13	340.425	355.567	325.284	0.914832	-0.128421	0.241582	1	protein_coding	Hand1
ENSMUSG00000040620.15	543.436	528.07	558.801	1.05819	0.0816046	0.241606	1	protein_coding	Dhx33
ENSMUSG00000054951.2	32.4389	29.238	35.6397	1.21895	0.28564	0.241646	1	protein_coding	9130008F23Rik
ENSMUSG00000032297.11	2.03576	4.07153	0	0	#NAME?	0.241659	1	protein_coding	Celf6
ENSMUSG00000037946.11	21.2832	23.8881	18.6783	0.781907	-0.354932	0.241662	1	protein_coding	Fgd3
ENSMUSG00000030223.14	41.8893	47.9105	35.868	0.748647	-0.417643	0.241699	1	protein_coding	Ptpro
ENSMUSG00000078862.10	90.7311	85.2627	96.1995	1.12827	0.174115	0.241774	1	protein_coding	Gm14326
ENSMUSG00000041992.8	211.106	202.497	219.714	1.08502	0.117728	0.241856	1	protein_coding	Rapgef5
ENSMUSG00000040596.15	761.138	741.289	780.987	1.05355	0.0752623	0.241857	1	protein_coding	Pogk
ENSMUSG00000030695.14	18140.2	17804.2	18476.1	1.03774	0.0534416	0.242076	1	protein_coding	Aldoa
ENSMUSG00000020155.2	145.438	138.171	152.705	1.10519	0.144289	0.242103	1	protein_coding	Kcnmb1
ENSMUSG00000041237.12	16.2972	11.4919	21.1025	1.8363	0.876798	0.242144	1	protein_coding	Pklr
ENSMUSG00000030335.6	781.855	802.086	761.625	0.949555	-0.0746771	0.24217	1	protein_coding	Mrpl51
ENSMUSG00000028886.15	822.538	802.619	842.456	1.04963	0.0698867	0.242478	1	protein_coding	Eya3
ENSMUSG00000035285.6	45.1476	48.9939	41.3013	0.842987	-0.246417	0.242482	1	protein_coding	Nat14
ENSMUSG00000002190.13	3.02786	5.01926	1.03645	0.206494	-2.27583	0.242545	1	protein_coding	Clgn
ENSMUSG00000071866.11	13148.5	13383.8	12913.2	0.964838	-0.0516416	0.242742	1	protein_coding	Ppia
ENSMUSG00000063727.3	11.8325	14.5077	9.15725	0.631198	-0.663837	0.242753	1	protein_coding	Tnfrsf11b
ENSMUSG00000054901.5	1.86909	0.99112	2.74706	2.77168	1.47076	0.242864	1	protein_coding	Arhgef33
ENSMUSG00000032826.16	650.654	676.409	624.899	0.923849	-0.114272	0.242896	1	protein_coding	Ank2
ENSMUSG00000050335.16	9.03738	10.7569	7.31784	0.680292	-0.555774	0.243091	1	protein_coding	Lgals3
ENSMUSG00000043079.17	1467.65	1530.79	1404.51	0.917507	-0.12421	0.243243	1	protein_coding	Synpo
ENSMUSG00000025264.12	250.309	260.031	240.588	0.925228	-0.112119	0.243272	1	protein_coding	Tsr2
ENSMUSG00000058070.14	675.387	657.32	693.453	1.05497	0.0772014	0.243443	1	protein_coding	Eml1
ENSMUSG00000041837.3	204.578	213.649	195.508	0.915089	-0.128016	0.243508	1	protein_coding	Pdcd7
ENSMUSG00000020807.14	170.419	178.076	162.761	0.913998	-0.129737	0.243553	1	protein_coding	4933427D14Rik
ENSMUSG00000021486.6	2419.97	2466.6	2373.34	0.962193	-0.0556015	0.243577	1	protein_coding	Prelid1
ENSMUSG00000041073.10	42.2421	58.9581	25.526	0.432952	-1.20772	0.243664	1	protein_coding	Nacad
ENSMUSG00000032224.14	502.213	520.076	484.35	0.931306	-0.102673	0.243714	1	protein_coding	Fam81a
ENSMUSG00000006235.5	52.8771	45.2852	60.4691	1.3353	0.417159	0.243752	1	protein_coding	Epor
ENSMUSG00000053825.14	14.039	21.3067	6.77133	0.317803	-1.65379	0.243823	1	protein_coding	Ppfia2
ENSMUSG00000028152.10	304.725	293.359	316.09	1.07748	0.107666	0.243942	1	protein_coding	Tspan5
ENSMUSG00000039372.5	3.6476	7.1152	0.180009	0.0252992	-5.30476	0.243968	1	protein_coding	March4
ENSMUSG00000079388.9	3.48015	4.6578	2.3025	0.494332	-1.01645	0.243976	1	protein_coding	2610042L04Rik
ENSMUSG00000033207.6	20.8449	17.9012	23.7885	1.32888	0.410209	0.244092	1	protein_coding	Mamdc2
ENSMUSG00000020399.14	3.03011	2.0057	4.05452	2.0215	1.01543	0.244124	1	protein_coding	Havcr2
ENSMUSG00000052730.6	5.58339	6.97006	4.19672	0.602107	-0.731908	0.244271	1	protein_coding	Gm5111
ENSMUSG00000014504.16	487.514	503.093	471.935	0.938068	-0.0922363	0.244388	1	protein_coding	Srp19
ENSMUSG00000020610.16	639.284	657.348	621.22	0.945039	-0.0815536	0.244395	1	protein_coding	Amz2
ENSMUSG00000020230.14	488.307	503.149	473.464	0.941001	-0.0877311	0.244634	1	protein_coding	Prmt2
ENSMUSG00000047013.15	5.7059	7.42244	3.98936	0.537473	-0.895736	0.244712	1	protein_coding	Fbxo41
ENSMUSG00000029512.11	1035.73	1010.67	1060.8	1.0496	0.0698409	0.244715	1	protein_coding	Ulk1
ENSMUSG00000005897.14	195.882	187.633	204.13	1.08792	0.121577	0.244862	1	protein_coding	Nr2c1
ENSMUSG00000067367.9	368.814	380.293	357.336	0.939634	-0.0898298	0.244887	1	protein_coding	Lyar
ENSMUSG00000037336.14	80.9128	68.0758	93.7498	1.37714	0.461674	0.244932	1	protein_coding	Mfsd2b
ENSMUSG00000037463.14	32.7262	36.1668	29.2856	0.809738	-0.304473	0.244977	1	protein_coding	Fbxo27
ENSMUSG00000002968.8	1196.54	1222.79	1170.29	0.957065	-0.0633107	0.244981	1	protein_coding	Med25
ENSMUSG00000050212.4	220.128	228.543	211.712	0.926355	-0.110363	0.245107	1	protein_coding	Eva1b
ENSMUSG00000000296.7	54.6159	58.7419	50.49	0.859522	-0.218394	0.2452	1	protein_coding	Tpd52l1
ENSMUSG00000059775.4	14.4277	16.5906	12.2648	0.739264	-0.435839	0.245555	1	protein_coding	Rps26-ps1
ENSMUSG00000020882.17	140.403	149.189	131.617	0.882219	-0.180792	0.245666	1	protein_coding	Cacnb1
ENSMUSG00000023805.16	256.995	246.897	267.094	1.08181	0.113443	0.245735	1	protein_coding	Synj2
ENSMUSG00000031872.13	18.1601	21.3389	14.9813	0.702068	-0.510317	0.24577	1	protein_coding	Bean1
ENSMUSG00000036526.8	4.62456	3.38083	5.86829	1.73575	0.795563	0.245918	1	protein_coding	Card11
ENSMUSG00000038822.15	312.478	301.986	322.97	1.06949	0.0969195	0.246062	1	protein_coding	Hace1
ENSMUSG00000025229.15	6.61079	8.16366	5.05792	0.619565	-0.690673	0.246069	1	protein_coding	Pitx3
ENSMUSG00000027602.9	934.763	956.196	913.331	0.955172	-0.0661678	0.246184	1	protein_coding	Map1lc3a
ENSMUSG00000075394.4	5.58211	8.67983	2.48439	0.286226	-1.80477	0.246196	1	protein_coding	Hoxc4
ENSMUSG00000027247.16	2012.78	1967.73	2057.83	1.04579	0.0645906	0.246311	1	protein_coding	Arhgap1
ENSMUSG00000000365.8	35.5538	31.7335	39.3741	1.24077	0.311239	0.246311	1	protein_coding	Rnf17
ENSMUSG00000032269.7	9.87857	17.127	2.63017	0.153569	-2.70304	0.246328	1	protein_coding	Htr3a
ENSMUSG00000038692.8	46.4374	55.2741	37.6006	0.680258	-0.555846	0.246344	1	protein_coding	Hoxb4
ENSMUSG00000017747.13	147.038	153.871	140.205	0.911185	-0.134184	0.246517	1	protein_coding	Ghdc
ENSMUSG00000022561.12	648.042	666.044	630.04	0.945943	-0.0801741	0.246624	1	protein_coding	Gpaa1
ENSMUSG00000100241.1	3.01512	4.81271	1.21753	0.252981	-1.9829	0.246677	1	protein_coding	Slc18a3
ENSMUSG00000053626.5	34.9362	38.2986	31.5738	0.824412	-0.278562	0.246729	1	protein_coding	Tll1
ENSMUSG00000057143.15	188.984	180.495	197.472	1.09406	0.12969	0.246744	1	protein_coding	Trim12c
ENSMUSG00000048481.15	54.6759	58.819	50.5329	0.859126	-0.219058	0.246906	1	protein_coding	Mypop
ENSMUSG00000090659.8	36.6211	33.3781	39.8641	1.19432	0.256187	0.246907	1	protein_coding	Zfp493
ENSMUSG00000041147.10	258.624	249.128	268.12	1.07623	0.105992	0.246916	1	protein_coding	Brca2
ENSMUSG00000024827.9	82.5243	77.3182	87.7305	1.13467	0.182271	0.246994	1	protein_coding	Gldc
ENSMUSG00000050310.8	398.491	385.487	411.496	1.06747	0.0941977	0.247023	1	protein_coding	Rictor
ENSMUSG00000039789.7	170.567	162.971	178.163	1.09322	0.128582	0.247109	1	protein_coding	Zfp597
ENSMUSG00000033423.16	732.776	751.533	714.019	0.950083	-0.0738746	0.247122	1	protein_coding	Eri3
ENSMUSG00000035403.10	345.585	329.032	362.137	1.10062	0.13831	0.247162	1	protein_coding	Crb2
ENSMUSG00000062510.12	247.229	237.639	256.818	1.08071	0.111977	0.247168	1	protein_coding	Nsl1
ENSMUSG00000066456.14	449.75	463.524	435.977	0.940571	-0.0883907	0.247401	1	protein_coding	Hmgn3
ENSMUSG00000024120.12	1501.26	1458.89	1543.64	1.0581	0.0814728	0.247444	1	protein_coding	Lrpprc
ENSMUSG00000015536.14	291.556	302.375	280.736	0.928436	-0.107126	0.247544	1	protein_coding	Mocs2
ENSMUSG00000022141.6	891.68	869.233	914.127	1.05165	0.0726517	0.247566	1	protein_coding	Nipbl
ENSMUSG00000000627.15	11.3085	18.2748	4.34224	0.237608	-2.07334	0.247683	1	protein_coding	Sema4f
ENSMUSG00000051246.2	15.2278	17.5111	12.9445	0.739221	-0.435923	0.247788	1	protein_coding	Msantd1
ENSMUSG00000068457.14	261.789	252.084	271.493	1.07699	0.107009	0.247904	1	protein_coding	Uty
ENSMUSG00000042105.18	167.659	175.984	159.335	0.905395	-0.143381	0.247941	1	protein_coding	Inpp5f
ENSMUSG00000047261.9	284.187	333.963	234.41	0.701905	-0.510652	0.247953	1	protein_coding	Gap43
ENSMUSG00000022892.10	5310.59	5172.3	5448.88	1.05347	0.0751536	0.247964	1	protein_coding	App
ENSMUSG00000039478.15	125.805	132.241	119.37	0.902669	-0.147731	0.24818	1	protein_coding	Micu3
ENSMUSG00000091474.2	145.488	138.199	152.778	1.1055	0.144698	0.248276	1	protein_coding	2610021A01Rik
ENSMUSG00000026575.15	155.195	162.258	148.132	0.912945	-0.131399	0.248285	1	protein_coding	Nme7
ENSMUSG00000028010.16	221.22	230.038	212.403	0.923337	-0.11507	0.248294	1	protein_coding	Gar1
ENSMUSG00000035095.11	73.3555	68.7971	77.914	1.13252	0.179535	0.248359	1	protein_coding	Fam167a
ENSMUSG00000028163.17	938.46	916.186	960.733	1.04862	0.0684954	0.248515	1	protein_coding	Nfkb1
ENSMUSG00000058966.13	19.1217	24.6155	13.628	0.553637	-0.852988	0.248688	1	protein_coding	Fam57b
ENSMUSG00000026614.6	28.619	15.5889	41.6491	2.67171	1.41777	0.248723	1	protein_coding	Slc30a10
ENSMUSG00000032501.8	337.882	325.56	350.205	1.0757	0.105276	0.248764	1	protein_coding	Trib1
ENSMUSG00000029501.14	553.577	538.296	568.858	1.05677	0.0796679	0.248838	1	protein_coding	Ankle2
ENSMUSG00000027326.13	372.334	360.317	384.351	1.0667	0.0931547	0.248973	1	protein_coding	Casc5
ENSMUSG00000039286.12	1299.81	1257.43	1342.19	1.06741	0.0941124	0.248983	1	protein_coding	Fndc3b
ENSMUSG00000074746.2	820.6	800.993	840.208	1.04896	0.068957	0.249025	1	protein_coding	Pdzd8
ENSMUSG00000031865.16	2266.79	2314.16	2219.43	0.959063	-0.0603028	0.249125	1	protein_coding	Dctn1
ENSMUSG00000050621.6	15.9892	19.2103	12.7681	0.664648	-0.589338	0.249176	1	protein_coding	Rps27rt
ENSMUSG00000037605.16	216.625	225.795	207.454	0.918772	-0.122221	0.249369	1	protein_coding	Adgrl3
ENSMUSG00000025875.14	24.3162	27.1426	21.4897	0.791735	-0.336911	0.249476	1	protein_coding	Tspan17
ENSMUSG00000000552.9	414.986	436.229	393.742	0.902602	-0.147838	0.249575	1	protein_coding	Zfp385a
ENSMUSG00000034768.4	10.5798	8.65172	12.5079	1.44571	0.531778	0.249585	1	protein_coding	Asb16
ENSMUSG00000020297.10	23.523	36.8895	10.1564	0.275319	-1.86082	0.249732	1	protein_coding	Nsg2
ENSMUSG00000038486.9	687.54	668.811	706.268	1.056	0.0786158	0.249787	1	protein_coding	Sv2a
ENSMUSG00000026547.15	2924.36	2987.59	2861.13	0.957671	-0.0623975	0.249964	1	protein_coding	Tagln2
ENSMUSG00000037428.14	9.27803	15.5286	3.02746	0.194961	-2.35874	0.250151	1	protein_coding	Vgf
ENSMUSG00000027889.17	692.214	674.032	710.395	1.05395	0.0758037	0.250152	1	protein_coding	Ampd2
ENSMUSG00000024077.15	1308.29	1270.3	1346.29	1.05982	0.0838154	0.250158	1	protein_coding	Strn
ENSMUSG00000015396.3	20.5759	23.2442	17.9076	0.770413	-0.376296	0.250447	1	protein_coding	Cd83
ENSMUSG00000030059.15	476.598	462.909	490.287	1.05914	0.0828965	0.250466	1	protein_coding	Tmf1
ENSMUSG00000034959.7	25.998	23.212	28.784	1.24005	0.310396	0.25055	1	protein_coding	5031414D18Rik
ENSMUSG00000015501.10	297.915	287.378	308.453	1.07334	0.102101	0.250613	1	protein_coding	Hivep2
ENSMUSG00000020827.18	1041.02	1015.4	1066.63	1.05045	0.0710085	0.250684	1	protein_coding	Mink1
ENSMUSG00000021194.5	4.76845	9.13468	0.402213	0.0440314	-4.50532	0.250788	1	protein_coding	Chga
ENSMUSG00000032890.17	64.8366	83.6491	46.0241	0.550204	-0.861961	0.250877	1	protein_coding	Rims3
ENSMUSG00000060935.5	723.404	742.531	704.277	0.948482	-0.0763083	0.250887	1	protein_coding	Tmem263
ENSMUSG00000037843.6	6.39467	11.537	1.25229	0.108545	-3.20363	0.251018	1	protein_coding	Vstm2l
ENSMUSG00000015013.8	190.561	198.23	182.892	0.922623	-0.116187	0.25113	1	protein_coding	Trappc2l
ENSMUSG00000066640.11	503.048	489.065	517.031	1.05718	0.0802231	0.251188	1	protein_coding	Fbxl18
ENSMUSG00000006389.12	23.5298	20.3713	26.6883	1.31009	0.389669	0.251204	1	protein_coding	Mpl
ENSMUSG00000041220.10	526.754	542.356	511.152	0.942467	-0.0854867	0.251245	1	protein_coding	Elovl6
ENSMUSG00000022672.8	244.62	235.83	253.411	1.07455	0.103733	0.251286	1	protein_coding	Prkdc
ENSMUSG00000026478.14	6877.27	6680.6	7073.94	1.05888	0.0825354	0.251306	1	protein_coding	Lamc1
ENSMUSG00000042766.17	41.064	48.3177	33.8103	0.699751	-0.515087	0.251336	1	protein_coding	Trim46
ENSMUSG00000070643.11	296.272	307.245	285.3	0.928574	-0.106911	0.251386	1	protein_coding	Sox13
ENSMUSG00000024816.12	563.466	580.328	546.605	0.941891	-0.0863685	0.251406	1	protein_coding	Frmd8
ENSMUSG00000079442.12	625.368	643.394	607.342	0.943965	-0.083195	0.251421	1	protein_coding	St6galnac4
ENSMUSG00000032578.7	244.887	234.738	255.036	1.08647	0.119651	0.251433	1	protein_coding	Cish
ENSMUSG00000040021.12	421.319	408.864	433.773	1.06092	0.0853203	0.251437	1	protein_coding	Lats1
ENSMUSG00000032548.14	296.171	306.736	285.607	0.931119	-0.102963	0.251465	1	protein_coding	Slco2a1
ENSMUSG00000091803.7	197.524	189.341	205.706	1.08643	0.119594	0.251518	1	protein_coding	Cox16
ENSMUSG00000056671.6	148.52	141.393	155.646	1.1008	0.138552	0.251546	1	protein_coding	Prelid2
ENSMUSG00000056427.10	866.182	829.625	902.739	1.08813	0.121849	0.251741	1	protein_coding	Slit3
ENSMUSG00000078881.10	72.5301	84.3793	60.6809	0.719144	-0.475647	0.251941	1	protein_coding	Gm14434
ENSMUSG00000073565.4	9.21348	7.41848	11.0085	1.48393	0.56942	0.252003	1	protein_coding	Prr16
ENSMUSG00000063160.12	357.369	369.666	345.072	0.93347	-0.0993252	0.252058	1	protein_coding	Numbl
ENSMUSG00000026447.16	802.268	782.03	822.506	1.05176	0.0728031	0.252148	1	protein_coding	Pik3c2b
ENSMUSG00000057228.6	1.58597	2.41713	0.7548	0.312271	-1.67913	0.252301	1	protein_coding	Aadat
ENSMUSG00000011263.16	159.015	166.178	151.852	0.913792	-0.130062	0.25241	1	protein_coding	Exoc3l2
ENSMUSG00000021720.10	13.3172	15.41	11.2243	0.728374	-0.457249	0.252524	1	protein_coding	Rnf180
ENSMUSG00000042423.8	790.036	810.701	769.371	0.94902	-0.0754897	0.252529	1	protein_coding	Fbrs
ENSMUSG00000037353.8	256.473	266.705	246.24	0.923268	-0.115179	0.252668	1	protein_coding	Letmd1
ENSMUSG00000001998.15	160.669	153.359	167.98	1.09534	0.131376	0.252792	1	protein_coding	Ap4e1
ENSMUSG00000057880.12	1235.06	1203.62	1266.49	1.05223	0.0734521	0.253003	1	protein_coding	Abat
ENSMUSG00000100200.1	5.55188	3.49665	7.60711	2.17554	1.12138	0.25304	1	protein_coding	1700012L04Rik
ENSMUSG00000048582.6	67.057	71.7107	62.4033	0.870209	-0.200565	0.253069	1	protein_coding	Gja3
ENSMUSG00000031352.10	517.067	503.136	530.998	1.05538	0.077759	0.253113	1	protein_coding	Hccs
ENSMUSG00000001056.3	330.892	342.025	319.758	0.934896	-0.0971223	0.253146	1	protein_coding	Nhp2
ENSMUSG00000044465.19	494.956	480.685	509.227	1.05938	0.0832182	0.253195	1	protein_coding	Fam160a2
ENSMUSG00000056553.14	7.76016	12.9601	2.56025	0.197549	-2.33972	0.253264	1	protein_coding	Ptprn2
ENSMUSG00000100642.1	9.6333	7.55261	11.714	1.55099	0.633186	0.253307	1	protein_coding	Gm28230
ENSMUSG00000054405.14	1075.82	1100.58	1051.06	0.955006	-0.0664181	0.253344	1	protein_coding	Dnajc8
ENSMUSG00000001151.9	699.776	682.486	717.066	1.05067	0.0713085	0.253394	1	protein_coding	Pcnt
ENSMUSG00000040125.4	1.83219	3.66438	0	0	#NAME?	0.253534	1	protein_coding	Gpr26
ENSMUSG00000037938.4	104.538	110.391	98.6848	0.893956	-0.161725	0.253587	1	protein_coding	Chchd5
ENSMUSG00000012443.3	1618.28	1584.6	1651.96	1.04251	0.0600601	0.253595	1	protein_coding	Kif11
ENSMUSG00000029108.14	1504.35	1469.55	1539.16	1.04737	0.0667716	0.253991	1	protein_coding	Pcdh7
ENSMUSG00000027455.16	1044.83	1069.85	1019.82	0.953241	-0.069087	0.253997	1	protein_coding	Nsfl1c
ENSMUSG00000025607.15	828.1	807.688	848.511	1.05054	0.071136	0.254074	1	protein_coding	Copg2
ENSMUSG00000060924.15	4.39516	5.74347	3.04685	0.53049	-0.914604	0.254225	1	protein_coding	Csmd1
ENSMUSG00000046480.5	8.68208	10.3646	6.99959	0.675337	-0.566319	0.254322	1	protein_coding	Scn4b
ENSMUSG00000033400.14	1470.14	1435.81	1504.47	1.04782	0.0673864	0.254328	1	protein_coding	Agl
ENSMUSG00000025260.10	651.435	669.023	633.847	0.947421	-0.0779225	0.254378	1	protein_coding	Hsd17b10
ENSMUSG00000069041.8	6.75293	5.18778	8.31808	1.6034	0.681134	0.254498	1	protein_coding	Slc25a31
ENSMUSG00000033316.14	1.01929	2.03859	0	0	#NAME?	0.254547	1	protein_coding	Galnt9
ENSMUSG00000027082.15	1066.75	1036.41	1097.1	1.05856	0.0821004	0.254603	1	protein_coding	Tfpi
ENSMUSG00000098950.7	364.766	345.983	383.55	1.10858	0.148716	0.254632	1	protein_coding	Gm28036
ENSMUSG00000079435.9	2192.27	2251.77	2132.76	0.947147	-0.07834	0.25464	1	protein_coding	Rpl36a
ENSMUSG00000026435.15	26.3147	29.298	23.3314	0.796347	-0.32853	0.254683	1	protein_coding	Slc45a3
ENSMUSG00000070002.7	297.02	285.888	308.151	1.07787	0.108187	0.254816	1	protein_coding	Ell
ENSMUSG00000029120.10	4.75055	8.89155	0.609556	0.0685546	-3.8666	0.254886	1	protein_coding	Ppp2r2c
ENSMUSG00000058317.11	219.751	228.692	210.81	0.921806	-0.117465	0.254894	1	protein_coding	Ube2e2
ENSMUSG00000030733.10	1130.39	1156.95	1103.83	0.954084	-0.0678122	0.254959	1	protein_coding	Sh2b1
ENSMUSG00000010025.19	441.725	428.59	454.86	1.06129	0.0858253	0.255021	1	protein_coding	Aldh3a2
ENSMUSG00000035958.2	364.15	351.913	376.388	1.06955	0.0970023	0.255067	1	protein_coding	Tdp2
ENSMUSG00000020085.15	241.395	232.126	250.665	1.07987	0.110854	0.255121	1	protein_coding	Aifm2
ENSMUSG00000039809.10	2.82134	4.38576	1.25692	0.286592	-1.80293	0.255131	1	protein_coding	Gabbr2
ENSMUSG00000022973.17	358.26	345.241	371.278	1.07542	0.104894	0.255168	1	protein_coding	Synj1
ENSMUSG00000020962.13	581.574	566.569	596.578	1.05297	0.0744603	0.255185	1	protein_coding	Gtf2a1
ENSMUSG00000067424.12	41.9205	38.5358	45.3053	1.17567	0.233479	0.255228	1	protein_coding	Zfp563
ENSMUSG00000041353.12	83.5091	88.603	78.4152	0.885018	-0.176221	0.255511	1	protein_coding	Tmem29
ENSMUSG00000024087.3	40.3368	47.6525	33.0211	0.692957	-0.529163	0.255836	1	protein_coding	Cyp1b1
ENSMUSG00000038916.6	14.7774	23.9191	5.63565	0.235613	-2.08551	0.256067	1	protein_coding	Soga3
ENSMUSG00000030771.16	32.3611	29.0479	35.6743	1.22812	0.296451	0.25613	1	protein_coding	Micalcl
ENSMUSG00000078870.9	95.0882	85.0585	105.118	1.23583	0.305481	0.256226	1	protein_coding	Gm14410
ENSMUSG00000063108.14	298.922	287.355	310.489	1.08051	0.111708	0.256227	1	protein_coding	Zfp26
ENSMUSG00000018263.11	1276.64	1244.91	1308.37	1.05098	0.0717377	0.256245	1	protein_coding	Tbx5
ENSMUSG00000079109.11	294.593	305.145	284.041	0.930839	-0.103396	0.256306	1	protein_coding	Pms2
ENSMUSG00000058192.15	101.331	95.6076	107.054	1.11973	0.163148	0.256393	1	protein_coding	Zfp846
ENSMUSG00000026536.9	16.3287	13.4732	19.1841	1.42386	0.50981	0.256522	1	protein_coding	Mnda
ENSMUSG00000038057.4	2.09229	3.00593	1.17865	0.392106	-1.35068	0.256679	1	protein_coding	Dbil5
ENSMUSG00000009097.9	4.45954	5.71742	3.20167	0.559985	-0.836541	0.256739	1	protein_coding	Tbx1
ENSMUSG00000030600.15	115.209	123.429	106.989	0.866809	-0.206214	0.256743	1	protein_coding	Lrfn1
ENSMUSG00000044092.8	3.72286	4.8835	2.56223	0.52467	-0.930518	0.256814	1	protein_coding	C130050O18Rik
ENSMUSG00000011832.15	374.161	386.155	362.167	0.937878	-0.0925276	0.256873	1	protein_coding	Evi5l
ENSMUSG00000037143.17	4.45451	5.68482	3.22421	0.56716	-0.818171	0.256905	1	protein_coding	Cfap61
ENSMUSG00000019539.11	2238.46	2283.69	2193.23	0.960391	-0.0583063	0.25693	1	protein_coding	Rcn3
ENSMUSG00000039065.10	97.122	103.539	90.7048	0.876043	-0.190926	0.256943	1	protein_coding	Fam173b
ENSMUSG00000004098.7	5.49766	7.73755	3.25778	0.421035	-1.24799	0.256977	1	protein_coding	Col5a3
ENSMUSG00000006299.13	1314.31	1344.02	1284.6	0.955786	-0.0652403	0.257015	1	protein_coding	Aamp
ENSMUSG00000027552.14	197.989	189.794	206.185	1.08636	0.119509	0.257091	1	protein_coding	E2f5
ENSMUSG00000051238.5	118.792	124.718	112.865	0.904961	-0.144073	0.257185	1	protein_coding	Swsap1
ENSMUSG00000102222.1	260.059	248.687	271.431	1.09146	0.126254	0.257187	1	protein_coding	Pcdhga10
ENSMUSG00000052684.4	1237.32	1197.19	1277.44	1.06704	0.0936106	0.257238	1	protein_coding	Jun
ENSMUSG00000022450.5	827.465	848.937	805.992	0.949413	-0.0748929	0.257446	1	protein_coding	Ndufa6
ENSMUSG00000031592.10	1100.04	1077.08	1122.99	1.04262	0.0602202	0.257451	1	protein_coding	Pcm1
ENSMUSG00000030397.10	878.187	899.919	856.456	0.951703	-0.0714163	0.257505	1	protein_coding	Mark4
ENSMUSG00000072674.10	32.1482	36.7783	27.5181	0.748217	-0.418471	0.257564	1	protein_coding	Plac9b
ENSMUSG00000031529.5	1357.62	1324.25	1390.98	1.05039	0.0709229	0.257571	1	protein_coding	Tnks
ENSMUSG00000096606.2	34.2642	37.3623	31.1661	0.83416	-0.261604	0.257669	1	protein_coding	Tpbgl
ENSMUSG00000029713.15	3511.05	3575.3	3446.8	0.964057	-0.0528099	0.257735	1	protein_coding	Gnb2
ENSMUSG00000060487.5	16.0555	13.7412	18.3697	1.33683	0.418817	0.257746	1	protein_coding	Samd5
ENSMUSG00000021518.3	644.615	661.953	627.277	0.947615	-0.0776269	0.25786	1	protein_coding	Ptdss1
ENSMUSG00000024830.16	384.951	396.618	373.284	0.941166	-0.0874783	0.257978	1	protein_coding	Rps6kb2
ENSMUSG00000033799.9	537.793	521.647	553.939	1.0619	0.0866541	0.258013	1	protein_coding	Fam208b
ENSMUSG00000014791.9	37.3344	40.9381	33.7308	0.823948	-0.279376	0.258017	1	protein_coding	Elmo3
ENSMUSG00000042249.11	419.602	405.858	433.347	1.06773	0.094545	0.258369	1	protein_coding	Adrbk2
ENSMUSG00000042451.12	5.16047	6.60283	3.7181	0.563106	-0.828521	0.25838	1	protein_coding	Mybph
ENSMUSG00000040490.4	4.7006	6.60666	2.79454	0.422988	-1.24131	0.25841	1	protein_coding	Lrfn2
ENSMUSG00000032480.17	1184.93	1212.08	1157.78	0.955196	-0.0661312	0.258412	1	protein_coding	Dhx30
ENSMUSG00000026721.15	759.175	739.724	778.626	1.05259	0.0739443	0.258436	1	protein_coding	Rabgap1l
ENSMUSG00000044827.10	7.5739	9.04402	6.10377	0.674896	-0.567263	0.258538	1	protein_coding	Tlr1
ENSMUSG00000038894.7	663.173	641.593	684.754	1.06727	0.0939262	0.258575	1	protein_coding	Irs2
ENSMUSG00000009566.12	264.569	254.364	274.775	1.08024	0.111358	0.258637	1	protein_coding	Fpgs
ENSMUSG00000048661.14	380.272	363.522	397.022	1.09215	0.127177	0.25868	1	protein_coding	Lemd3
ENSMUSG00000030801.10	237.345	228.179	246.51	1.08034	0.111479	0.258727	1	protein_coding	Kat8
ENSMUSG00000043909.16	1127.46	1102.14	1152.79	1.04596	0.0648295	0.258806	1	protein_coding	Trp53bp1
ENSMUSG00000033126.4	109.346	103.706	114.986	1.10878	0.148969	0.258842	1	protein_coding	Ybey
ENSMUSG00000025102.14	66.0858	70.7074	61.4643	0.869276	-0.202114	0.258962	1	protein_coding	3110040N11Rik
ENSMUSG00000037287.14	521.553	459.237	583.869	1.27139	0.346404	0.259022	1	protein_coding	Tbcel
ENSMUSG00000021870.17	2289.37	2229.58	2349.15	1.05363	0.0753665	0.259031	1	protein_coding	Slmap
ENSMUSG00000093593.1	74.9939	81.9206	68.0672	0.830891	-0.267268	0.259063	1	protein_coding	Gm20683
ENSMUSG00000020334.6	29.0237	18.4788	39.5685	2.14129	1.09848	0.259077	1	protein_coding	Slc22a4
ENSMUSG00000109324.1	2409.85	2456.78	2362.91	0.961793	-0.0562022	0.259156	1	protein_coding	Prmt1
ENSMUSG00000032077.4	234.546	243.592	225.5	0.925729	-0.111338	0.259493	1	protein_coding	Bud13
ENSMUSG00000073609.9	239.476	230.108	248.843	1.08142	0.112928	0.259523	1	protein_coding	D2hgdh
ENSMUSG00000047250.13	313.94	302.854	325.026	1.07321	0.101932	0.259649	1	protein_coding	Ptgs1
ENSMUSG00000038717.7	1680.14	1723.3	1636.97	0.949908	-0.074141	0.259851	1	protein_coding	Atp5l
ENSMUSG00000018166.8	252.36	266.959	237.762	0.89063	-0.167102	0.259878	1	protein_coding	Erbb3
ENSMUSG00000053024.14	19.1569	35.6812	2.63268	0.0737834	-3.76056	0.259961	1	protein_coding	Cntn2
ENSMUSG00000031229.16	2218.61	2172.68	2264.53	1.04227	0.0597302	0.259965	1	protein_coding	Atrx
ENSMUSG00000025145.13	383.065	395.348	370.783	0.937863	-0.0925502	0.260026	1	protein_coding	Lrrc45
ENSMUSG00000058833.11	258.781	269.339	248.223	0.9216	-0.117787	0.260228	1	protein_coding	2810428I15Rik
ENSMUSG00000017493.12	3784	3850.76	3717.25	0.965329	-0.0509078	0.260339	1	protein_coding	Igfbp4
ENSMUSG00000020277.9	3516	3450.04	3581.95	1.03823	0.0541315	0.260477	1	protein_coding	Pfkl
ENSMUSG00000045538.6	119.807	125.953	113.66	0.902403	-0.148157	0.260539	1	protein_coding	Ddx28
ENSMUSG00000026188.11	6.10623	8.96531	3.24716	0.362191	-1.46518	0.260542	1	protein_coding	Tmem169
ENSMUSG00000053399.8	22.8544	34.4829	11.226	0.325552	-1.61904	0.260636	1	protein_coding	Adamts18
ENSMUSG00000044338.9	257.521	269.327	245.715	0.912332	-0.132369	0.260797	1	protein_coding	Aplnr
ENSMUSG00000074797.11	537.575	552.826	522.325	0.944828	-0.0818759	0.260818	1	protein_coding	Itpa
ENSMUSG00000001403.13	1841.46	1881.25	1801.67	0.957698	-0.0623572	0.260831	1	protein_coding	Ube2c
ENSMUSG00000052752.15	1425.33	1455.9	1394.76	0.958002	-0.0618988	0.260869	1	protein_coding	Traf7
ENSMUSG00000004317.14	1306.1	1277.51	1334.68	1.04475	0.0631579	0.26087	1	protein_coding	Clcn5
ENSMUSG00000042628.7	481.839	468.804	494.874	1.05561	0.078077	0.261251	1	protein_coding	Zfyve1
ENSMUSG00000062376.7	208.096	216.761	199.43	0.920045	-0.120224	0.261324	1	protein_coding	Borcs7
ENSMUSG00000032679.12	328.847	302.437	355.257	1.17465	0.232225	0.261477	1	protein_coding	Cd59a
ENSMUSG00000037499.9	347.719	359.112	336.325	0.936547	-0.094577	0.261553	1	protein_coding	Nenf
ENSMUSG00000025016.10	3189.8	3118.22	3261.38	1.04591	0.0647603	0.261644	1	protein_coding	Tm9sf3
ENSMUSG00000046753.9	195.823	187.86	203.786	1.08478	0.1174	0.26184	1	protein_coding	Ccdc66
ENSMUSG00000030766.15	535.886	520.475	551.296	1.05922	0.0830001	0.261851	1	protein_coding	Arhgap17
ENSMUSG00000031925.16	358.496	346.537	370.455	1.06902	0.0962884	0.261854	1	protein_coding	Maml2
ENSMUSG00000022296.8	10.6114	8.55219	12.6706	1.48156	0.567114	0.26187	1	protein_coding	Baalc
ENSMUSG00000002307.15	398.576	386.489	410.663	1.06255	0.0875281	0.262035	1	protein_coding	Daxx
ENSMUSG00000031027.15	1.8511	2.85624	0.845962	0.296181	-1.75545	0.262113	1	protein_coding	Stk33
ENSMUSG00000039782.14	460.062	444.642	475.483	1.06936	0.0967467	0.262198	1	protein_coding	Cpeb2
[truncated: 14,974 more rows]

## Sheet: Legend
Header	Description
id	ENSEML gene ID
baseMean	Mean expression across the two groups
baseMeanA	Mean expression in wildtype
baseMeanB	Mean expression in mutant
foldChange	Fold change in mean gene expression (mutant/wildtype)
log2FoldChange	log2 of fold change in mean gene expression
pval	P-value
padj	Adjusted P-value based on Benjamini Hochberg FDR procedure
gene_type	Type of gene
gene_name	Gene name
