# Supplementary material for: Cardiac muscle–restricted partial loss of Nos1ap expression has limited but significant impact on electrocardiographic features
Source: G3 (Bethesda). 2023 Sep 14;13(11):jkad208. doi: 10.1093/g3journal/jkad208 (PMC10627271; doi:10.1093/g3journal/jkad208)
Supplement: jkad208_Supplementary_Data [file jkad208_supplementary_data.zip › Dataset_S3_G3-2023-404487.xlsx]

## Sheet: Awake_ECG_With_MerCreMer
Age (weeks)	Genotype	# of mice	# of segments of ECG signals	RR_mean	RR_SD	P	PR_mean	PR_SD	P	QRS_mean	QRS_SD	P	QT_mean	QT_SD	P	QTc_mean	QTc_SD	P		Bonferroni corrected significance threshold	0.0003125
6	Nos1ap+/+; +/αMHC-MCM	15	48	79.55	3.67035		28.1271	1.53467		9.5625	0.961742		40.7208	2.11378		45.6729	1.95097
6	Nos1ap+/fl; +/αMHC-MCM	23	80	80.0013	4.24912	0.542077	27.7788	1.72529	0.25167	9.75	0.940509	0.280983	40.17	2.14655	0.159963	44.9512	2.12656	0.0576066
6	Nos1apfl/fl; +/αMHC-MCM	16	55	78.9655	1.70253	0.292414	26.9127	1.36789	4.84297e-05	9.79091	0.873747	0.209583	40.3836	1.61964	0.362428	45.4655	1.84252	0.580379
8	Nos1ap+/+; +/αMHC-MCM	15	50	79.508	3.12729		28.232	1.58261		9.66	0.946314		40.66	1.70868		45.612	1.7546
8	Nos1ap+/fl; +/αMHC-MCM	23	74	77.9486	2.06539	0.00108999	27.9622	1.61591	0.359526	9.97162	0.74586	0.0429584	40.5135	1.58316	0.625376	45.9027	1.75022	0.366523
8	Nos1apfl/fl; +/αMHC-MCM	16	54	78.7704	2.06403	0.155895	27.3704	1.2907	0.00289601	9.97778	0.89161	0.0808585	40.7926	1.46916	0.671559	45.9759	1.66925	0.280971
10	Nos1ap+/+; +/αMHC-MCM	14	44	78.025	2.8974		27.6273	2.16906		9.70227	0.907972		40.1932	1.65169		45.5068	1.6263
10	Nos1ap+/fl; +/αMHC-MCM	22	71	77.4183	2.33681	0.220147	27.7549	2.07466	0.753213	9.73521	0.868677	0.846337	39.9352	1.94577	0.466313	45.393	1.95487	0.747225
10	Nos1apfl/fl; +/αMHC-MCM	14	45	77.9644	2.8565	0.92114	27.5867	1.65015	0.920942	9.92667	0.86508	0.235781	40.74	1.92536	0.154415	46.1533	2.05477	0.103883
12	Nos1ap+/+; +/αMHC-MCM	14	45	79.8	3.03652		28.2822	1.55261		9.36667	1.01085		40.48	1.98318		45.3222	1.90846
12	Nos1ap+/fl; +/αMHC-MCM	21	65	78.4369	2.24364	0.00788238	28.1138	1.99334	0.635517	9.49385	0.735458	0.446526	40.2615	2.17225	0.592277	45.4708	2.36833	0.727506
12	Nos1apfl/fl; +/αMHC-MCM	14	44	78.8045	2.16322	0.078951	27.7205	1.42594	0.0791115	9.92955	0.750683	0.003769	41.3591	1.73464	0.0287458	46.6	1.7895	0.00160774
14	Nos1ap+/+; +/αMHC-MCM	12	36	79.175	1.85786		28.6639	2.24336		9.46389	0.73257		40.9694	1.40526		46.0556	1.58122
14	Nos1ap+/fl; +/αMHC-MCM	19	58	78.4345	2.31073	0.107902	28.3069	1.53118	0.361587	9.62931	0.889906	0.352075	40.9534	1.36307	0.956528	46.2517	1.56073	0.557019
14	Nos1apfl/fl; +/αMHC-MCM	13	39	79.2077	2.00215	0.941906	27.8205	1.58698	0.062603	9.82308	0.956271	0.073663	41.1385	2.07562	0.683391	46.241	2.41287	0.697523
16	Nos1ap+/+; +/αMHC-MCM	11	33	79.2788	1.75975		28.3242	1.83304		9.30606	0.809683		41.3364	1.39078		46.4485	1.71776
16	Nos1ap+/fl; +/αMHC-MCM	17	53	77.6774	1.76533	9.63978e-05	28.1057	1.6258	0.565332	10.0566	0.899468	0.000188502	40.4434	1.74229	0.0147539	45.8981	1.93604	0.184721
16	Nos1apfl/fl; +/αMHC-MCM	12	36	79.0889	1.8711	0.666232	27.725	1.6638	0.159215	9.78333	1.00157	0.0339966	41.3806	1.40993	0.896245	46.5361	1.51943	0.822795
18	Nos1ap+/+; +/αMHC-MCM	11	33	80.2152	2.27378		28.3758	2.26509		9.30606	0.83813		41.0455	0.861717		45.8424	0.973727
18	Nos1ap+/fl; +/αMHC-MCM	16	48	78.2042	2.31884	0.00022631	28.2542	1.4818	0.770846	9.89375	0.695091	0.000943066	41.2688	1.42846	0.424778	46.6812	1.65139	0.0105774
18	Nos1apfl/fl; +/αMHC-MCM	12	36	79.6139	1.94777	0.241174	27.8889	1.67243	0.310713	9.58889	0.991616	0.20723	41.8306	1.50063	0.0105036	46.9083	1.90883	0.005315
20	Nos1ap+/+; +/αMHC-MCM	11	33	78.9303	3.17623		27.497	2.96347		9.92424	0.988696		41.3848	1.85929		46.6	2.09955
20	Nos1ap+/fl; +/αMHC-MCM	15	45	78.2644	2.11844	0.270326	28.7844	1.78248	0.0194583	9.70444	0.781012	0.276239	41.8089	1.51084	0.270384	47.2689	1.72269	0.126798
20	Nos1apfl/fl; +/αMHC-MCM	12	36	79.1333	1.71097	0.739138	28.1333	0.979796	0.227306	9.69444	0.85722	0.304952	41.075	1.45943	0.442026	46.1833	1.78061	0.375893
22	Nos1ap+/+; +/αMHC-MCM	11	33	78.8182	2.8373		28.9697	1.50073		9.51515	0.852981		40.8606	1.26736		46.0667	1.66615
22	Nos1ap+/fl; +/αMHC-MCM	14	43	78.5047	1.69985	0.551229	28.8023	2.09608	0.698852	9.61163	0.733942	0.598197	41.2535	1.20541	0.17257	46.5698	1.28221	0.140925
22	Nos1apfl/fl; +/αMHC-MCM	12	36	80.0694	2.74776	0.0672283	28.0278	2.18771	0.0426163	9.75278	0.972327	0.286259	41.4167	2.20266	0.208542	46.3083	2.28765	0.620337
24	Nos1ap+/+; +/αMHC-MCM	11	33	79.5	2.27418		28.1667	2.50046		9.4	0.672216		40.7545	1.70955		45.7182	1.85177
24	Nos1ap+/fl; +/αMHC-MCM	14	42	78.8214	2.17688	0.192973	28.019	2.16921	0.78524	9.51905	0.772149	0.485518	40.6238	1.55952	0.730764	45.7738	1.70194	0.892852
24	Nos1apfl/fl; +/αMHC-MCM	12	38	79.6868	2.12846	0.721907	27.9947	1.66489	0.731133	9.82368	0.869431	0.0262911	41.3921	1.65421	0.115329	46.3789	1.69676	0.121317
28	Nos1ap+/+; +/αMHC-MCM	11	33	79.3091	2.1103		29.403	1.5001		9.40606	0.842222		41.3606	1.51512		46.4667	1.69884
28	Nos1ap+/fl; +/αMHC-MCM	14	42	78.2905	2.13071	0.0425956	29	1.92341	0.325564	9.74524	0.87463	0.0944711	41.5976	1.16838	0.446625	47.0071	1.4039	0.135726
28	Nos1apfl/fl; +/αMHC-MCM	11	33	79.2758	2.20894	0.950216	28.3121	2.27455	0.024719	9.93333	0.905078	0.017033	42.097	1.98124	0.0947477	47.3061	2.20637	0.0881566
32	Nos1ap+/+; +/αMHC-MCM	11	33	80.0788	1.71769		28.6818	2.01005		9.28788	0.627374		41.5061	1.30263		46.397	1.4152
32	Nos1ap+/fl; +/αMHC-MCM	10	30	77.6733	2.22245	9.52229e-06	29.0267	1.94102	0.492013	9.88333	0.868643	0.0026062	41.49	2.00299	0.96976	47.0933	2.26425	0.144534
32	Nos1apfl/fl; +/αMHC-MCM	12	36	79.3667	1.55048	0.0747739	29.1583	2.12379	0.342972	9.61389	0.954733	0.101609	42.1528	1.5502	0.0662715	47.3444	1.78797	0.0179733
36	Nos1ap+/+; +/αMHC-MCM	11	33	77.803	3.62832		26.5758	3.74517		9.64848	0.779872		40.9818	2.44853		46.4667	2.36017
36	Nos1ap+/fl; +/αMHC-MCM	10	30	78.9167	2.10813	0.146704	28.5467	2.42739	0.0171177	9.82667	0.743678	0.358157	41.55	1.35437	0.265514	46.8033	1.64767	0.517992
36	Nos1apfl/fl; +/αMHC-MCM	12	36	79.0639	1.63255	0.0633746	28.5167	2.19669	0.00997049	9.73333	1.11995	0.718466	41.0417	2.63714	0.922674	46.1778	3.02089	0.661474
40	Nos1ap+/+; +/αMHC-MCM	11	33	79.3485	1.66904		28.5485	2.41998		9.52121	0.764754		41.7152	1.70736		46.8333	1.95986
40	Nos1ap+/fl; +/αMHC-MCM	10	30	78.3233	2.86003	0.0839479	28.8767	2.36653	0.588931	10.0033	0.93679	0.0283296	40.9667	1.47001	0.0683315	46.3167	1.73047	0.273713
40	Nos1apfl/fl; +/αMHC-MCM	12	36	79.3278	3.35956	0.974597	28.2722	2.38467	0.634691	9.90278	1.07477	0.0966175	41.7361	1.85536	0.961312	46.875	1.9378	0.929556
44	Nos1ap+/+; +/αMHC-MCM	11	33	80.4	2.61904		28.3939	2.68479		9.45758	0.793737		42.0606	1.936		46.9182	1.84382
44	Nos1ap+/fl; +/αMHC-MCM	10	30	78.1667	2.17451	0.000525871	29.57	2.1163	0.0598437	9.98333	0.717315	0.00786923	41.29	1.52504	0.0863874	46.7133	1.48527	0.631161
44	Nos1apfl/fl; +/αMHC-MCM	12	36	80.0861	2.56517	0.616842	28.775	2.30334	0.528051	9.72222	1.03568	0.240879	41.8	1.54624	0.537169	46.7444	1.91139	0.702506
48	Nos1ap+/+; +/αMHC-MCM	11	33	78.9818	1.81029		28.2485	3.04016		9.73939	0.930369		41.5788	1.92317		46.7879	1.99981
48	Nos1ap+/fl; +/αMHC-MCM	10	30	77.0767	2.71835	0.00160958	28.0233	2.71848	0.758638	10.2933	0.875306	0.018173	40.99	1.31	0.164823	46.72	1.57642	0.882369
48	Nos1apfl/fl; +/αMHC-MCM	12	36	78.5333	3.27449	0.489363	27.0083	3.2921	0.109689	9.52222	0.74608	0.286745	41.1194	1.93211	0.326384	46.4111	2.082	0.44686

## Sheet: Awake_ECG_Without_MerCreMer
Age (weeks)	Genotype	# of mice	# of segments of ECG signals	RR_mean	RR_SD	P	PR_mean	PR_SD	P	QRS_mean	QRS_SD	P	QT_mean	QT_SD	P	QTc_mean	QTc_SD	P		Bonferroni corrected significance threshold	0.0005
6	Nos1ap+/+; +/+	13	44	82.5364	7.22934		26.7341	2.27289		9.74773	1.20609		40.825	2.94951		44.9795	2.33981
6	Nos1ap+/fl; +/+	26	87	79.0736	3.2305	0.000229222	26.9885	1.82638	0.489962	9.68506	0.798622	0.723084	40.3184	1.78505	0.224019	45.3632	1.57015	0.267508
6	Nos1apfl/fl; +/+	13	43	80.0256	3.44626	0.0424617	27.7256	1.68397	0.0234492	9.82558	0.958196	0.740042	40.8837	2.08109	0.914985	45.7302	2.31152	0.135997
8	Nos1ap+/+; +/+	13	46	80.4457	3.23355		26.7478	3.01446		9.47826	1.0375		41.1783	1.88242		45.9326	1.81709
8	Nos1ap+/fl; +/+	26	86	78.6779	2.86826	0.00158781	27.1837	2.08574	0.331363	9.8	0.826901	0.0538774	40.7256	1.87128	0.188625	45.9407	2.13819	0.982653
8	Nos1apfl/fl; +/+	14	44	79.15	2.62311	0.040242	27.0773	1.47015	0.514677	9.48182	0.695592	0.98487	40.6864	1.40656	0.165216	45.7705	1.69946	0.663348
10	Nos1ap+/+; +/+	13	43	79.4233	2.9871		27.3535	2.19462		9.66279	1.02818		40.7116	1.90566		45.6977	1.88837
10	Nos1ap+/fl; +/+	24	77	77.9987	2.0045	0.00229624	27.3013	1.96653	0.893878	9.9026	0.997098	0.214021	40.539	1.86485	0.630295	45.9195	2.09555	0.566
10	Nos1apfl/fl; +/+	12	38	78.3026	1.48442	0.0394394	27.8947	1.44464	0.199985	10.1289	0.816025	0.0279239	40.0816	1.65837	0.118723	45.3079	1.8857	0.356394
12	Nos1ap+/+; +/+	10	33	79.203	1.82525		27.803	1.41366		9.7	0.707107		40.7182	1.50529		45.7667	1.50264
12	Nos1ap+/fl; +/+	23	75	78.9667	2.43023	0.618372	27.2347	1.7105	0.0973341	9.88933	0.805483	0.246093	41.2347	1.80026	0.152711	46.412	1.89565	0.0866141
12	Nos1apfl/fl; +/+	12	36	78.4667	1.86118	0.102221	27.85	1.77868	0.904288	9.775	0.725997	0.665673	40.7944	1.74142	0.846926	46.075	2.06472	0.484053
14	Nos1ap+/+; +/+	10	31	77.8419	2.77149		26.4903	3.12382		9.6871	0.944719		39.8032	1.68493		45.1387	2.01522
14	Nos1ap+/fl; +/+	23	73	77.9767	1.93509	0.777027	27.3575	2.03626	0.0959853	10.0932	0.744485	0.0210889	40.7274	1.97641	0.0250275	46.1384	2.16286	0.030134
14	Nos1apfl/fl; +/+	11	33	78.9061	1.93664	0.0784258	27.4333	1.97764	0.15149	9.80606	0.674972	0.562427	41.5394	1.35898	2.55134e-05	46.7848	1.71229	0.000792816
16	Nos1ap+/+; +/+	10	31	77.5645	4.77211		25.9323	3.83183		9.58387	0.929192		40.0097	3.05694		45.4097	2.5083
16	Nos1ap+/fl; +/+	21	64	78.0797	1.72306	0.443468	26.8656	2.64282	0.168991	9.98125	0.7932	0.0330867	41.0516	1.92947	0.0458861	46.4672	2.10563	0.0338114
16	Nos1apfl/fl; +/+	10	31	78.9548	1.39567	0.124751	27.5645	1.88336	0.0374099	9.98065	0.886348	0.0905261	41.1774	1.67724	0.0671246	46.3516	2.02466	0.108986
18	Nos1ap+/+; +/+	10	30	78.4767	2.64049		27.5133	1.59151		9.82667	0.856993		40.2167	1.86235		45.4133	2.00735
18	Nos1ap+/fl; +/+	18	54	79.3722	1.95963	0.0807662	27.8074	1.58315	0.417878	9.71481	0.748938	0.535219	41.3685	1.52536	0.00297979	46.4481	1.66844	0.0132902
18	Nos1apfl/fl; +/+	10	30	79.3833	1.36536	0.10019	27.3533	1.79631	0.71632	9.73667	0.652572	0.648924	40.79	1.56235	0.201544	45.79	1.65662	0.431193
20	Nos1ap+/+; +/+	10	30	78.9633	4.34078		27.3467	1.56838		9.63333	0.924134		40.2033	3.21199		45.24	2.92876
20	Nos1ap+/fl; +/+	17	52	78.8808	2.06635	0.907534	27.4192	1.67461	0.847171	10.0673	0.676995	0.0168941	40.9962	1.88367	0.161969	46.1865	2.17806	0.0994263
20	Nos1apfl/fl; +/+	10	30	79.27	2.07533	0.728274	28.37	2.54411	0.0657736	9.88333	0.705683	0.243752	41.6133	1.59606	0.0354722	46.75	1.65712	0.0169893
22	Nos1ap+/+; +/+	10	30	78.8833	1.95503		28.0733	1.59653		9.79667	0.897692		40.38	1.82972		45.4867	2.05271
22	Nos1ap+/fl; +/+	16	48	79.1625	1.59716	0.493289	27.1542	1.85827	0.028003	9.79375	0.836255	0.988415	41.1229	1.8234	0.0844488	46.225	2.04601	0.125635
22	Nos1apfl/fl; +/+	10	30	79.4267	1.77763	0.264698	27.3933	3.06019	0.285027	9.7	0.8	0.661337	41.4233	1.31927	0.0140233	46.4733	1.36683	0.0324557
24	Nos1ap+/+; +/+	10	30	79.82	2.03883		28.4767	1.97042		9.70333	0.777921		40.9	1.23512		45.7967	1.39913
24	Nos1ap+/fl; +/+	13	39	78.8205	1.13744	0.0118895	27.7538	2.08955	0.148998	10.1	0.64848	0.0240375	41.6	1.39718	0.0337023	46.8564	1.5245	0.00418414
24	Nos1apfl/fl; +/+	9	27	79.8	1.75434	0.96865	27.6704	2.87279	0.217966	9.7037	0.689192	0.998496	41.4815	1.31793	0.0911836	46.437	1.41561	0.0918335

## Sheet: Anesthesia_ECG_With_MerCreMer
Genotype	# of mice	Group	RR_mean	RR_SD	P	PR_mean	PR_SD	P	QRS_mean	QRS_SD	P	QT_mean	QT_SD	P	QTc_mean	QTc_SD	P		Bonferroni corrected significance threshold	0.00125
Nos1ap+/+; +/αMHC-MCM	10	Baseline 1mg Isoproterenol	123.185	14.9809		37.605	2.97147		8.4926	0.792287		16.227	1.7266		14.732	2.15437
Nos1ap+/fl; +/αMHC-MCM	7	Baseline 1mg Isoproterenol	134.743	9.42105	0.0923409	38.1057	3.56417	0.756818	8.28686	0.972534	0.637809	15.65	2.47901	0.578338	13.52	2.26597	0.281128
Nos1apfl/fl; +/αMHC-MCM	10	Baseline 1mg Isoproterenol	129.14	8.06463	0.282937	38.63	2.58719	0.421452	7.8499	0.554513	0.0499313	15.582	1.51976	0.386911	13.749	1.52722	0.254479
Nos1ap+/+; +/αMHC-MCM	10	Drug 1mg Isoproterenol	96.67	3.5625		37.5399	2.64009		10.088	1.36871		20.2116	3.1183		20.5554	3.20151
Nos1ap+/fl; +/αMHC-MCM	7	Drug 1mg Isoproterenol	95.0297	1.36477	0.267666	37.8399	3.06723	0.83193	9.6866	1.11686	0.53221	19.2632	2.72437	0.526385	19.7754	2.90063	0.61535
Nos1apfl/fl; +/αMHC-MCM	10	Drug 1mg Isoproterenol	96.5276	1.53911	0.908867	37.2984	2.457	0.834691	9.20606	0.660603	0.083068	19.4229	2.95119	0.568521	19.7666	2.98389	0.575757
Nos1ap+/+; +/αMHC-MCM	11	Baseline 5mg Isoproterenol	121.391	14.096		37.5609	2.77555		8.31591	0.704936		17.4118	2.17978		15.8927	2.29265
Nos1ap+/fl; +/αMHC-MCM	7	Baseline 5mg Isoproterenol	128.986	11.5145	0.250962	37.4343	3.01165	0.928335	8.42271	0.951941	0.787658	17.0643	1.56128	0.720084	15.0843	1.71682	0.436555
Nos1apfl/fl; +/αMHC-MCM	12	Baseline 5mg Isoproterenol	129.05	10.1884	0.147674	39.5575	3.24569	0.129486	7.79367	0.548973	0.0595418	16.6108	1.42561	0.304761	14.6658	1.43807	0.135587
Nos1ap+/+; +/αMHC-MCM	11	Drug 5mg Isoproterenol	97.4996	3.13068		35.2071	4.12875		10.0067	1.15164		21.1015	3.45551		21.3764	3.61019
Nos1ap+/fl; +/αMHC-MCM	7	Drug 5mg Isoproterenol	96.906	2.72328	0.686219	39.2167	3.69111	0.0530689	9.96212	0.973633	0.933495	20.0665	2.22643	0.493306	20.3992	2.42196	0.538637
Nos1apfl/fl; +/αMHC-MCM	12	Drug 5mg Isoproterenol	97.1113	3.63674	0.787344	37.4769	4.26942	0.209816	8.94796	1.12246	0.0366473	21.1444	3.68753	0.977379	21.4728	3.67794	0.950076

## Sheet: Echocardiography_With_MerCreMer
		LVAW;d (mm) (LV Trace)			LVID;d (mm) (LV Trace)			LVPW;d (mm) (LV Trace)			LVAW;s (mm) (LV Trace)			LVID;s (mm) (LV Trace)			LVPW;s (mm) (LV Trace)			EF (%) (LV Trace)			FS (%) (LV Trace)			Heart Rate (BPM) (LV Trace)			Temp (C) (LV Trace)				Bonferroni corrected significance threshold	0.0025
Genotype	# of mice	Mean	SD	P	Mean	SD	P	Mean	SD	P	Mean	SD	P	Mean	SD	P	Mean	SD	P	Mean	SD	P	Mean	SD	P	Mean	SD	P	Mean	SD	P
Nos1ap+/+; +/αMHC-MCM	10	1.2385	0.232834		3.06362	0.562		1.3595	0.352365		1.93057	0.289696		1.54293	0.53045		1.83717	0.294768		81.9963	9.1223		50.4213	8.66046		549.837	37.5852		36.7841	0.152775
Nos1ap+/fl; +/αMHC-MCM	8	1.17675	0.322752	0.643308	3.3114	0.685658	0.411294	1.20281	0.440608	0.413457	1.74857	0.434687	0.302828	1.99954	0.5885	0.102967	1.56247	0.321127	0.0771515	71.2502	10.2122	0.0315376	40.1627	8.07217	0.0204652	514.695	44.912	0.0892666	36.9198	0.18886	0.110821
Nos1apfl/fl; +/αMHC-MCM	10	1.12499	0.210404	0.267716	3.48584	0.424808	0.0742383	1.17145	0.301053	0.21572	1.63095	0.212727	0.0167692	2.14236	0.468166	0.0153118	1.58032	0.435542	0.139882	68.2692	13.1302	0.0141893	38.5189	11.2984	0.0164985	492.674	38.8072	0.0035967	37.084	0.170166	0.000603947

## Sheet: Legend
SD	Standard deviation
P	Student's t test P value; comparison to wildtype
LVAW;d	Left ventricle anterior wall thickness; end diastole
LVID;d	Left ventricle internal diameter; end diastole
LVPW;d	Left ventricle posterior wall thickness; end diastole
LVAW;s	Left ventricle anterior wall thickness; end systole
LVID;s	Left ventricle internal diameter; end systole
LVPW;s	Left ventricle posterior wall thickness; end systole
EF	Ejection fraction
FS	Fractional shortening
Temp	Temperature
